# Supplementary material for: The Anthocyanin Composition and Key Regulatory Genes Underlying the Color Variation Between Potato Tuber Bud Eyes and Periderm
Source: Plants (Basel). 2026 Jan 11;15(2):226. doi: 10.3390/plants15020226 (PMC12845459; doi:10.3390/plants15020226)
Supplement: Supplementary file 1 [file plants-15-00226-s001.zip]

Archive with 3 entries (3 files):
- Table S1. Genes uesd in venn.xls
- Table S2. Genes of module 5 an 7 in Figure 3.xls
- Talbe S3. The FPKM of 28 module genes in Figure 4.xls
