# Supplementary material for: The Anthocyanin Composition and Key Regulatory Genes Underlying the Color Variation Between Potato Tuber Bud Eyes and Periderm
Source: Plants (Basel). 2026 Jan 11;15(2):226. doi: 10.3390/plants15020226 (PMC12845459; doi:10.3390/plants15020226)
Supplement: Supplementary file 1 [file plants-15-00226-s001.zip › Table S1. Genes uesd in venn.xls]

## Sheet: Volcano_Hua12_sig_genes
baseMean	log2FoldChange	lfcSE	stat	pvalue	padj
Soltu.DM.01G000050.1	449.52227644356	-0.688311	0.317037335306205	-2.17107	0.0299258083212613	0.320626190959769
Soltu.DM.01G000060.3	3.67004447910062	-3.34303	1.47865284230031	-2.26086	0.0237677834859665	NA
Soltu.DM.01G000240.1	54.931049651793	2.31260157906581	0.781288969096771	2.95998237596948	0.00307656641808289	0.0826072216224204
Soltu.DM.01G000470.1	48.2267672615346	-0.831913	0.396227005487637	-2.09959	0.0357651908494168	0.353349329143863
Soltu.DM.01G001690.1	992.598032413818	-0.638551	0.24858007595479	-2.56879	0.0102053292939981	0.177110601596593
Soltu.DM.01G001840.1	1195.50596063005	0.718862416312447	0.242398710571662	2.96561980308028	0.00302073666964459	0.0814876426662055
Soltu.DM.01G001850.1	94.0762024074407	1.07083067321924	0.305833743213587	3.50134900736378	0.000462909197722776	0.0224378737481594
Soltu.DM.01G002190.1	134.36615638693	-1.18928	0.455901999593538	-2.60863	0.0090904822311944	0.16623112437878
Soltu.DM.01G002510.1	639.627305371482	0.695259562803512	0.319229787199204	2.17792822187254	0.0294113810207486	0.317799789478849
Soltu.DM.01G002610.1	2502.29466974713	0.493034504357981	0.192358274587013	2.56310525459074	0.0103740593556536	0.179115011500315
Soltu.DM.01G002660.1	201.368182230664	0.735026203471637	0.302339179165219	2.43113117360806	0.0150517641524552	0.220561238989876
Soltu.DM.01G002770.1	7.40500383051955	2.20668552375321	1.10899712207651	1.98980275045382	0.0466126683423573	0.403268108540506
Soltu.DM.01G002820.1	82.7014600630434	2.27096331467463	0.653488738707765	3.47513764225735	0.000510591291902158	0.0240838874612709
Soltu.DM.01G003450.1	46.0225301852914	-1.13243	0.46323379453854	-2.44463	0.0145001340465706	0.215812674693134
Soltu.DM.01G003600.1	2536.70875133692	-0.546816	0.239522846819815	-2.28294	0.022433856965066	0.274072459807141
Soltu.DM.01G003650.1	8.84184678723581	-1.80813	0.825675274331743	-2.18988	0.0285331615043282	0.313224326698324
Soltu.DM.01G003710.1	425.414234720692	-0.487185	0.246566050617811	-1.97588	0.0481681346499065	0.409662970420564
Soltu.DM.01G004650.1	185.197751761914	-0.685051	0.294097468245159	-2.32933	0.0198413419845552	0.256918834049901
Soltu.DM.01G004730.1	37.1483657360644	1.89567097100973	0.455216072039068	4.1643322532932	3.12265108687926e-05	0.00294586099457594
Soltu.DM.01G004740.1	45.343313981138	1.03251757311407	0.418591779019785	2.46664560764168	0.0136385265309509	0.20803841962137
Soltu.DM.01G004780.1	6.18549368481614	6.07124264165611	1.4868095660449	4.08340299948862	4.43809593168945e-05	0.00390637381623728
Soltu.DM.01G004820.1	3.62706733242905	4.26721290435525	1.63443789117482	2.61081374055028	0.00903270752393689	NA
Soltu.DM.01G004930.2	13.8288087203458	1.30433479170153	0.649842375994426	2.00715564248263	0.0447330930534613	0.396022131498297
Soltu.DM.01G005270.1	71.9191991535663	0.885390875161679	0.352921704208441	2.50874589067141	0.0121160608764935	0.193478347121506
Soltu.DM.01G005290.1	119.846581268269	0.702136145647144	0.339618889156149	2.06742371542332	0.0386942454988423	0.368055501652897
Soltu.DM.01G005400.1	5.25463333676718	4.82260196537609	1.85709794099343	2.59684848005179	0.00940834162031863	0.169130395665348
Soltu.DM.01G005430.1	7.61768166580644	6.3688930952953	1.76746800618457	3.60339936734912	0.000314082381282905	0.0166990158557234
Soltu.DM.01G005890.1	671.159279845888	-0.539878	0.256315357303052	-2.1063	0.0351779085511525	0.351128801092624
Soltu.DM.01G006200.1	503.804413458533	2.65914543621783	0.417430929891078	6.37026450558346	1.88702478190301e-10	9.38208321294264e-08
Soltu.DM.01G006210.1	2290.23076522019	-0.715655	0.286425907854543	-2.49857	0.0124695732720347	0.19747100597646
Soltu.DM.01G006220.1	317.043746821016	-0.666528	0.229855677314469	-2.89977	0.00373439600891717	0.0930866517344718
Soltu.DM.01G006270.1	203.891081995647	-0.603893	0.255959576259959	-2.35933	0.0183080120493098	0.244106367710969
Soltu.DM.01G006570.1	73.997672434392	1.87561598294442	0.371483815180063	5.04898438720753	4.44165031547673e-07	9.05818131381934e-05
Soltu.DM.01G006800.1	500.684781043243	-0.888007	0.264388035583664	-3.35872	0.000783030815263706	0.0328123801311871
Soltu.DM.01G006960.1	15.7464132941553	-1.93003	0.7786728692681	-2.47861	0.0131894876699165	0.203040849519484
Soltu.DM.01G007180.1	40.6450407607936	1.04445841015216	0.441738995704645	2.36442428743716	0.0180581180372081	0.242834166237193
Soltu.DM.01G007520.1	13.9032930556801	4.32764800710827	1.22471537822259	3.5335948940144	0.000409948896706011	0.020492988869032
Soltu.DM.01G007760.1	71.7466262587843	1.61175555343132	0.498954026346786	3.23026865868221	0.00123673945562323	0.0440059168774564
Soltu.DM.01G007800.1	146.968354672615	2.56977704683589	0.400747053171232	6.41246648353488	1.43183911590974e-10	7.31669788229876e-08
Soltu.DM.01G008180.1	105.31225541532	-0.857713	0.347601491297511	-2.46752	0.0136053199829846	0.207704121499572
Soltu.DM.01G008290.1	33.4354397928471	0.927328230536465	0.437307313798469	2.12054132477606	0.0339604203654641	0.345730986742157
Soltu.DM.01G008360.1	273.566775018327	1.26301352567571	0.345966043601728	3.65068638681106	0.000261540433113708	0.0144483417644437
Soltu.DM.01G008800.1	11.5140009720683	-1.5602	0.761039360667318	-2.05009	0.0403553141945425	0.375429973167331
Soltu.DM.01G009210.1	388.221281225429	0.718277273530749	0.285882036137319	2.51249530483172	0.0119880700307608	0.192295852864274
Soltu.DM.01G009400.1	25.5986276959807	1.76709719583306	0.518255556089662	3.40970236608007	0.000650338099892834	0.0287667158913675
Soltu.DM.01G010020.1	24.5488757918796	-1.28693	0.62647432853705	-2.05424	0.0399523387866276	0.3741337310647
Soltu.DM.01G011130.1	125.446001534214	0.913523362353303	0.33406131435679	2.73459788096753	0.00624565231549431	0.13026646258031
Soltu.DM.01G011140.1	27.9254966745892	2.58186689875285	0.571827751304435	4.51511297390373	6.32830206158837e-06	0.000831538890892712
Soltu.DM.01G014670.1	3466.71566993904	-0.814093	0.244434199167935	-3.33052	0.000866838447990079	0.0353379004386723
Soltu.DM.01G014690.1	7.72647729494125	2.26199101055943	0.90504044568008	2.49932588245787	0.0124429828443041	0.197328545175705
Soltu.DM.01G014950.1	143.457153649504	0.657970594990759	0.30141259849921	2.1829565129889	0.0290390126490831	0.316114862366991
Soltu.DM.01G015000.2	3.31404408104318	-3.18073	1.53440344269171	-2.07294	0.0381775416301762	NA
Soltu.DM.01G015190.2	672.543663313233	-0.820534	0.327964176248238	-2.5019	0.0123528547645965	0.196068262510368
Soltu.DM.01G015840.10	28.1234791070769	1.58653804873165	0.516991056405236	3.0687920595053	0.00214926132110197	0.0653517541537056
Soltu.DM.01G015840.9	32.9584384024085	1.75982680411379	0.591082700294606	2.97729370735544	0.00290805275233511	0.079489655916726
Soltu.DM.01G017170.1	195.670063875367	1.52954068230052	0.390619941146393	3.91567485728357	9.0151677412129e-05	0.00655506030700998
Soltu.DM.01G017190.1	20.9421333420491	-1.41911	0.597204336384435	-2.37626	0.0174892851316529	0.238069082965635
Soltu.DM.01G017240.1	187.733162992753	0.63858959727074	0.278139267694075	2.29593470409623	0.0216796150954104	0.270110987803418
Soltu.DM.01G017420.1	558.69137069981	-1.20879	0.245342927567641	-4.92696	8.35186989446315e-07	0.000158392782039736
Soltu.DM.01G018210.1	8597.86312397094	-0.479426	0.229693438313753	-2.08724	0.0368663391427142	0.35959341191377
Soltu.DM.01G018690.1	596.815231527609	0.678961731267432	0.346274633324379	1.96076081215976	0.0499069314121506	0.415469449668283
Soltu.DM.01G019950.1	365.207669218379	-0.892565	0.359300380250195	-2.48418	0.0129851941553963	0.200856934150931
Soltu.DM.01G020030.2	2.93084868454631	3.94912292619753	1.78521125873261	2.21213198543301	0.0269575466445903	NA
Soltu.DM.01G020040.1	14.5879609697349	1.77414357781314	0.82297588277747	2.15576618336076	0.0311019272931369	0.328444922206973
Soltu.DM.01G020170.3	65.9867376973563	-0.89509	0.33561196860137	-2.66704	0.00765229779623591	0.147404890324142
Soltu.DM.01G020290.1	67.8326368863517	1.55033346473205	0.423996681654796	3.65647546740538	0.000255706870706225	0.01429782247268
Soltu.DM.01G020300.1	1085.6015966939	2.16081896470279	0.364551681928997	5.92733231477353	3.07895492470775e-09	1.089239515287e-06
Soltu.DM.01G020550.1	4.29380684616705	-2.50964	1.27016944183728	-1.97583	0.0481735505456133	NA
Soltu.DM.01G020840.1	4237.83732550593	-0.825852	0.379061054218678	-2.17868	0.0293555265466869	0.317474583393799
Soltu.DM.01G021090.1	2.7147160402704	4.88637669235287	1.84099324790521	2.65420674297033	0.0079495104536237	NA
Soltu.DM.01G021450.1	806.525236310901	2.4189466269292	0.47687111048224	5.07254	3.92545590004487e-07	8.20598712923016e-05
Soltu.DM.01G021640.1	11.6040799622422	1.76577510965732	0.850089474009334	2.07716383233082	0.0377864407451629	0.364357889545829
Soltu.DM.01G021660.1	26.9467253463172	-1.45677	0.604325741106322	-2.41056	0.015927862387164	0.227845222763817
Soltu.DM.01G021740.1	44.2903574034253	1.17882007927496	0.565811450875648	2.08341502712718	0.03721340969639	0.361268632119338
Soltu.DM.01G021910.1	22.6706374136805	2.21732143895962	0.562843332958166	3.93950022878645	8.16515242367778e-05	0.00618132279777681
Soltu.DM.01G022200.1	2832.5318541177	0.671017116251205	0.287847666683149	2.33115357155156	0.0197452633125267	0.256521090322911
Soltu.DM.01G022360.1	166.771660079999	-0.657167	0.269361247435909	-2.43972	0.0146985206319494	0.217883952897132
Soltu.DM.01G022530.1	97.8621915711898	0.834384935041897	0.309867696168686	2.69271352050739	0.00708731378907254	0.142024209655532
Soltu.DM.01G023490.1	2488.96300755862	0.526110978146827	0.195360732089864	2.69302317061763	0.00708073479608338	0.142024209655532
Soltu.DM.01G023510.1	418.510594548084	0.694735295566047	0.307873170964469	2.25656328997315	0.0240353763979928	0.286184326354354
Soltu.DM.01G023660.1	37.0333113770588	-0.902143	0.452483954561988	-1.99376	0.0461787415879969	0.402092862523901
Soltu.DM.01G023720.1	179.018255115587	-0.616547	0.255300046338282	-2.41499	0.015735707355116	0.227395186570866
Soltu.DM.01G023770.1	355.547742462878	1.41057242071599	0.438916201266585	3.21376248278255	0.00131007994688992	0.0458179290931312
Soltu.DM.01G023790.1	440.97762678771	-0.579331	0.24866388203937	-2.32978	0.0198179902630144	0.256918834049901
Soltu.DM.01G024370.1	37.6974256590365	1.06722225951255	0.513679090574255	2.07760502441217	0.0377457530392066	0.364307908137064
Soltu.DM.01G024440.1	47.8331195179613	1.3533140379948	0.44191174317471	3.06240795565319	0.00219563989633456	0.0658224056157689
Soltu.DM.01G024580.1	22.9010355268061	2.19307962831762	0.815476319260756	2.68932349906333	0.007159699784845	0.142075899183467
Soltu.DM.01G024670.1	108.683795939616	-1.05504	0.366110666555092	-2.88174	0.00395486510170998	0.0971344438064844
Soltu.DM.01G024920.1	364.540318588793	0.57872142374816	0.226656789544915	2.55329401298821	0.0106709376618029	0.181555386175791
Soltu.DM.01G024940.1	115.82166060939	-0.887565	0.414262975788337	-2.14252	0.0321519807576465	0.334479533299718
Soltu.DM.01G025120.2	186.029652981281	-0.606901	0.306206444288459	-1.982	0.0474792644477929	0.406434876119869
Soltu.DM.01G025870.1	1042.35745320863	-0.879744	0.279645755548808	-3.14592	0.00165563439268952	0.0545354709003353
Soltu.DM.01G025920.1	1048.44203812704	-1.03669	0.297292681715854	-3.48711	0.000488273235746817	0.0232701410487006
Soltu.DM.01G026140.2	3.95163641391848	-3.45688	1.7148792727901	-2.01581	0.0438195041963418	NA
Soltu.DM.01G026710.1	630.799463657233	-0.510147	0.235941856435822	-2.16217	0.0306049522191158	0.325062760405805
Soltu.DM.01G026770.1	269.370646111889	0.795040439697022	0.295582835262343	2.68973818791402	0.00715080958886194	0.142075899183467
Soltu.DM.01G026800.1	104.039703744955	-0.719721	0.365295541602665	-1.97024	0.0488105781357221	0.411889630910433
Soltu.DM.01G026850.1	5.92585793395086	2.27493559757494	1.14633147487839	1.98453557930639	0.0471961658173775	0.404953669018879
Soltu.DM.01G026920.1	363.326914237653	-0.792505	0.320454765436436	-2.47306	0.0133960249918951	0.205190071399586
Soltu.DM.01G027090.1	75.1591869645788	2.34486694167653	0.413106338779753	5.67618242945115	1.37733891164516e-08	4.22292110310407e-06
Soltu.DM.01G027100.1	92.9633440362599	1.41911241677504	0.42902170377947	3.30778700535044	0.000940363002198466	0.0367696229123084
Soltu.DM.01G027130.1	930.368961720185	1.01223286965104	0.465522895940253	2.17439975236137	0.02967512667965	0.319501825608081
Soltu.DM.01G027360.1	45.6384500261514	-1.26773	0.448743194443211	-2.82506	0.00472719605367577	0.109799871974014
Soltu.DM.01G027590.2	134.787658485944	-0.772828	0.322083295989216	-2.39947	0.016419039528515	0.230920987130398
Soltu.DM.01G027630.1	5.92438075495082	6.0116004961106	1.54003754647752	3.90354151420578	9.47952812585697e-05	0.00686556690564035
Soltu.DM.01G027640.1	215.195321969391	0.673343702753117	0.283376372875493	2.37615	0.0174945277342482	0.238069082965635
Soltu.DM.01G027740.1	2665.00261521226	-0.602494	0.235139709928908	-2.56228	0.010398718867272	0.179115011500315
Soltu.DM.01G028100.1	124.134623760662	0.992291843695081	0.348220132531027	2.84961078063649	0.00437727590586911	0.103670575931864
Soltu.DM.01G028270.2	97.8239891620101	0.916183760227805	0.390909591382195	2.34372289763555	0.0190923502617067	0.250442081390389
Soltu.DM.01G028720.1	6260.04188720459	0.914409264476384	0.311864090235291	2.93207616108188	0.00336704163781897	0.0870492605124581
Soltu.DM.01G028750.1	194.338719926107	0.599926169924898	0.263664217030523	2.27534163217699	0.0228854438225431	0.276974095104936
Soltu.DM.01G028870.1	384.62537955203	0.817338769718129	0.256973438291038	3.18063522500113	0.0014695253777836	0.0496937295031379
Soltu.DM.01G029040.1	143.396215655453	0.719984173946868	0.316953281550624	2.27157822889388	0.0231119970767073	0.278981822981041
Soltu.DM.01G029300.1	7973.5644486164	-0.636376	0.263440276070159	-2.41564	0.0157077629781279	0.227169817410096
Soltu.DM.01G029570.1	2599.78583561988	-0.555056	0.206504254539294	-2.68787	0.00719095737385438	0.142241776182178
Soltu.DM.01G030090.1	14.6112052340038	-1.45418	0.652248725909435	-2.22949	0.0257810251537611	0.295915739627907
Soltu.DM.01G030220.1	49.9367592285323	1.02489313947116	0.430612343528508	2.38008304888109	0.0173087366365206	0.237089738768007
Soltu.DM.01G030400.1	24.2591962714071	1.4401613348704	0.597431014950581	2.41059017498368	0.0159267336220566	0.227845222763817
Soltu.DM.01G030720.1	3.10866346216552	-5.1128	2.49116326955258	-2.05237	0.0401334237537494	NA
Soltu.DM.01G030880.1	574.161765424393	-0.568953	0.284184782914633	-2.00205	0.0452790738108217	0.397971257440935
Soltu.DM.01G031200.2	36.0524665957604	-1.61056	0.631552349143844	-2.55016	0.0107674775076471	0.181555386175791
Soltu.DM.01G031450.1	355.429205866278	1.24961	0.381820346272055	3.27277486121085	0.00106497269458185	0.0401459788719829
Soltu.DM.01G031540.1	14.0782270858081	1.9979708103206	0.855982818827985	2.33412489874064	0.0195891828940556	0.255033693219425
Soltu.DM.01G031760.1	440.634162491598	-0.433414	0.210711648321755	-2.0569	0.0396954296957815	0.373147615988386
Soltu.DM.01G032170.1	165.737416595504	-0.77137	0.319633882760672	-2.41329	0.0158091698093353	0.227433484397296
Soltu.DM.01G032280.1	147.849769181563	0.631152770570258	0.263125921002454	2.39867196726837	0.0164546480627352	0.231068477680975
Soltu.DM.01G032300.1	36.7727024913824	3.59159775530825	0.723443732944454	4.96458479319499	6.88482018349888e-07	0.0001333191074691
Soltu.DM.01G032790.1	1005.73339072497	-0.537028	0.244069164186305	-2.20031	0.0277848764950095	0.307890199729088
Soltu.DM.01G033400.1	30.0134174520243	1.23001710083662	0.478963968049497	2.56807856725772	0.0102263974996138	0.177308961736942
Soltu.DM.01G033780.2	9.99498137830934	-2.71176	1.14919295243153	-2.35971	0.0182894032950562	0.244106367710969
Soltu.DM.01G033820.1	2.2621871535441	4.62128339336697	1.93366971483621	2.3899031762818	0.0168528150723887	NA
Soltu.DM.01G033950.1	180.081734846261	0.904962154880327	0.388630878175765	2.3285904587104	0.019880772007588	0.257011020275186
Soltu.DM.01G033990.1	1163.81909034521	0.552840647385289	0.230074662038469	2.40287497322435	0.0162667478989545	0.229919364639418
Soltu.DM.01G034030.1	413.499132527492	0.468085019164758	0.231393808700416	2.02289344643091	0.0430841343753906	0.387567597051191
Soltu.DM.01G034130.1	478.764149551805	-0.531507	0.228221243911024	-2.32891	0.0198638300946413	0.256972586793967
Soltu.DM.01G034180.1	34.767015186736	2.03697067034696	0.607212661872076	3.3546248262789	0.000794726883187188	0.0332268085070716
Soltu.DM.01G034250.1	1139.12090984129	0.925381621447566	0.312972989400699	2.95674595823604	0.00310904156599657	0.083010056092994
Soltu.DM.01G034330.1	44.9360148007631	0.92076478595495	0.398277182578884	2.31186928659309	0.0207848877346901	0.264126308494921
Soltu.DM.01G034520.1	6212.55896698723	-0.395125	0.196961236428676	-2.00611	0.0448448991494606	0.396022131498297
Soltu.DM.01G034540.1	559.862486215285	0.704184366459702	0.27843325718173	2.52909574663378	0.0114356825964711	0.188167099324403
Soltu.DM.01G034580.1	203.051663756746	-1.03636	0.433609053884872	-2.39008	0.016844653289129	0.234043989355602
Soltu.DM.01G034640.1	169.628	0.715839419452865	0.304676527666079	2.34950629422104	0.0187983262811057	0.247984317409108
Soltu.DM.01G034730.1	32.5581281427965	1.32734742200984	0.515226411156021	2.57624103359075	0.00998809929087507	0.175158317020913
Soltu.DM.01G034750.1	372.772327498202	2.8158495234496	0.456621311833956	6.16670630667703	6.97270901428142e-10	2.91522625060729e-07
Soltu.DM.01G034860.1	2224.7509794458	0.544578393117968	0.261316342575584	2.08398138344697	0.0371618606863162	0.361159942618663
Soltu.DM.01G034900.1	2215.29998564709	-0.542753	0.266437870029735	-2.03707	0.0416427505659887	0.381124397717377
Soltu.DM.01G035110.1	810.811277729134	0.587416713845539	0.241640046616102	2.43095762507768	0.0150589756561907	0.220561238989876
Soltu.DM.01G035210.1	120.868205004763	0.590933933810284	0.291468535853341	2.02743645066247	0.0426177973621525	0.385067288936227
Soltu.DM.01G035540.1	225.129493117937	0.58293776745004	0.28036741744825	2.07919227118336	0.0375996817579882	0.363470176363611
Soltu.DM.01G035630.1	370.648398696242	0.927385491057872	0.470299130829964	1.97190560276236	0.0486203835971982	0.410661421787905
Soltu.DM.01G035880.2	3.43589119502505	-5.25713	2.44212461024258	-2.15269	0.0313432908579551	NA
Soltu.DM.01G035900.1	38.4741486607106	-1.85946	0.772990360302619	-2.40554	0.0161487368367625	0.229399353551416
Soltu.DM.01G035910.1	163.872085218806	-1.28366	0.60613356072701	-2.11778	0.0341938453278671	0.346178876463621
Soltu.DM.01G036020.1	229.398454390959	-0.554233	0.282008480521953	-1.96531	0.0493786700126609	0.415051424945008
Soltu.DM.01G036410.1	167.737167717638	-0.579955	0.279646838498028	-2.07388	0.0380902692092747	0.364951959443628
Soltu.DM.01G036470.1	725.146065467469	-0.816322	0.275257398699412	-2.96567	0.00302026334657771	0.0814876426662055
Soltu.DM.01G036690.1	5.07788533282603	2.36169623436932	1.18358848351663	1.99536939338268	0.0460026065194765	0.401834733870983
Soltu.DM.01G037530.1	76.3293455215371	0.685435361981253	0.32517099846806	2.10792280126599	0.0350376675829821	0.350490991221609
Soltu.DM.01G037570.1	56.2514048271669	1.1823806765647	0.486627724058278	2.42974376121469	0.0151095007706593	0.221037118955511
Soltu.DM.01G037590.1	70.4350531077194	1.18458624588919	0.38652871373852	3.06467851878798	0.00217904085368219	0.0658220616491587
Soltu.DM.01G037620.1	395.971858163908	-0.45529	0.226899190820984	-2.00657	0.0447950487087935	0.396022131498297
Soltu.DM.01G037870.1	45.9460685641711	1.40633987649589	0.492720909693488	2.85423218058828	0.00431409893261106	0.103336150995199
Soltu.DM.01G038200.1	256.858061819103	1.1661775338943	0.357256547009142	3.26425797835542	0.00109751183909389	0.040870096744881
Soltu.DM.01G038230.1	90.6900763486471	3.12996449456738	0.492167262379009	6.35955443163355	2.02339821175164e-10	9.79537723773241e-08
Soltu.DM.01G038250.1	11.2549907226736	2.23464391718483	1.00174627441953	2.23074841828557	0.0256977984466183	0.295915739627907
Soltu.DM.01G038270.1	437.949470044371	-0.483977	0.223904640171348	-2.16153	0.0306542169285485	0.325210481325016
Soltu.DM.01G038290.1	45.9770370119391	1.26019635784495	0.460700947999612	2.73538911373373	0.00623065747321582	0.130101220065015
Soltu.DM.01G038300.1	390.166247647044	0.841896733209696	0.22129798048736	3.80435795824076	0.00014217246442873	0.00934073091296758
Soltu.DM.01G038470.1	383.896212760304	0.960658909206762	0.289337398501694	3.32020303694387	0.000899520018317074	0.0360513513223549
Soltu.DM.01G038480.1	1570.18541979327	-0.596249	0.251280625551581	-2.37284	0.0176518867353168	0.239472056329564
Soltu.DM.01G038750.1	1292.02682251627	0.797776816821241	0.315498356095056	2.52862432215298	0.011451052343241	0.188251616538214
Soltu.DM.01G038760.1	55.905819385738	0.799152429278607	0.39837535765811	2.00602877139918	0.0448531784086741	0.396022131498297
Soltu.DM.01G038820.1	532.500652201666	-0.670336	0.280319864608239	-2.39133	0.0167876387596644	0.233428119896286
Soltu.DM.01G038930.1	41.2046468218072	1.24394402785841	0.503215230099664	2.47199200948675	0.0134362519490633	0.205635017350223
Soltu.DM.01G038940.1	605.874159440249	-0.496157	0.227717208967287	-2.17883	0.0293444416485839	0.317474583393799
Soltu.DM.01G039100.1	332.576718703438	2.42039455341032	0.528755941689495	4.57752691284491	4.70505273174291e-06	0.000655713257978353
Soltu.DM.01G039130.1	1094.39227996444	-1.04736	0.409427345328272	-2.5581	0.0105244868853318	0.180100893714014
Soltu.DM.01G039230.1	367.219717571416	1.11680926736858	0.274865031148689	4.06311877033366	4.84213758109981e-05	0.0041624281748557
Soltu.DM.01G039270.1	1.80033457243651	4.28979983440859	2.09813	2.04458462411948	0.04089582665582	NA
Soltu.DM.01G039300.1	3.16647163838916	4.07172400586222	1.80754356384107	2.25262842197269	0.0242825875060229	NA
Soltu.DM.01G039360.1	90.282194295513	0.831707652861817	0.420568460871209	1.97757970518981	0.0479761406322858	0.40894544553524
Soltu.DM.01G039850.3	16.2198554797697	1.53615391213676	0.61075209338708	2.51518403091774	0.0118970264684929	0.19145023638681
Soltu.DM.01G039880.1	2194.83019829621	-0.714435	0.351716332031186	-2.03128	0.0422264993841194	0.383784004384061
Soltu.DM.01G040080.1	2558.8840627974	-0.469382	0.210111215212186	-2.23397	0.0254849637963066	0.294300937851134
Soltu.DM.01G040410.1	519.082588001326	-0.755507	0.311027141298459	-2.42907	0.0151375560304885	0.221183860791793
Soltu.DM.01G040770.1	1424.58492800531	-0.528678	0.215160468130705	-2.45714	0.0140049723148206	0.211697182172096
Soltu.DM.01G040800.1	17.2314294133388	2.15564678616543	0.714482323762258	3.01707504086934	0.00255226621375924	0.0719204233874608
Soltu.DM.01G040810.1	10.2427863715344	3.49689916674523	0.996098522769369	3.51059567584047	0.000447103880043897	0.0218747951523604
Soltu.DM.01G040820.1	2.48249417084357	3.68618105110988	1.8186197358747	2.02691138691341	0.0426714757960027	NA
Soltu.DM.01G040830.1	30496.9348675182	0.545249877693823	0.194812194538421	2.79884880402745	0.00512851453228554	0.115848937243358
Soltu.DM.01G041180.1	210.84366831967	1.22054201322304	0.457534156135366	2.6676522328574	0.0076383276342563	0.147404890324142
Soltu.DM.01G041290.1	2619.33151212243	-0.932206	0.447860227589571	-2.08147	0.0373911457692388	0.362348233794958
Soltu.DM.01G041390.1	890.688729498684	0.642620439454882	0.208516687281432	3.08186576255906	0.00205707580602757	0.0637401070213237
Soltu.DM.01G041640.2	13.6887432995613	3.02157303377659	0.878489413004381	3.43950990080004	0.000582768468106379	0.0265361602457548
Soltu.DM.01G041850.1	258.256793340458	1.03591724794687	0.335564398101608	3.08708925561642	0.00202126895660492	0.0631294800096843
Soltu.DM.01G041890.1	278.98457254746	0.838911015245496	0.403781606122801	2.07763553991699	0.0377429402107697	0.364307908137064
Soltu.DM.01G042040.1	313.568994995346	-0.536916	0.240244170444564	-2.23488	0.0254254587345718	0.293982865418719
Soltu.DM.01G042510.1	33.6648577838027	2.12236787515917	0.550309728206316	3.85667882353603	0.000114938021955601	0.00783111056257494
Soltu.DM.01G042560.1	238.344103057982	0.58942557367612	0.290903098022644	2.02619215017861	0.0427450977477119	0.385644604569656
Soltu.DM.01G042660.1	1957.66462952161	-0.487611	0.232486681369275	-2.09737	0.0359605384071346	0.35468299497107
Soltu.DM.01G042670.1	182.555282184916	-0.702521	0.34410020838067	-2.04162	0.0411895051350032	0.379445457360498
Soltu.DM.01G042700.1	358.840923230354	-0.507168	0.254118138273282	-1.9958	0.0459560533117291	0.401618791792195
Soltu.DM.01G042910.1	451.113563713053	-0.478526	0.222811826538905	-2.14767	0.0317399930368144	0.331378497108534
Soltu.DM.01G043000.1	724.123168595848	-0.735378	0.240928241141218	-3.05227	0.00227117895301357	0.0670635762755018
Soltu.DM.01G043100.1	6.81777441588835	-2.08212	0.970020994431195	-2.14647	0.0318356722333693	0.332188897563847
Soltu.DM.01G043360.1	386.248466297385	1.81215741779318	0.407770221325142	4.44406512055777	8.82748663741254e-06	0.0011046968991962
Soltu.DM.01G043780.1	83.8151623803051	-0.73765	0.351847630691216	-2.0965	0.0360375448088851	0.354794083224115
Soltu.DM.01G043860.1	182.056991756005	1.44740773846361	0.397315387694055	3.64296924633122	0.000269511049079848	0.0147119443883468
Soltu.DM.01G043980.1	1470.50626872585	-1.46497	0.413825990306369	-3.54007	0.000400017763508253	0.0201608952808159
Soltu.DM.01G043990.1	948.873946621025	-1.64094	0.448318991917307	-3.6602	0.000252021849368384	0.0141617069064069
Soltu.DM.01G044160.1	831.706685856156	-0.433175	0.218813307556197	-1.97966	0.0477420151766647	0.407924807798385
Soltu.DM.01G044260.1	296.324638969108	0.822117653311716	0.410194316476828	2.00421512509708	0.0450470210450147	0.397069956465784
Soltu.DM.01G044280.1	1215.19773751008	1.15282264094362	0.407065648971894	2.83203125553643	0.0046253327212891	0.108253970408186
Soltu.DM.01G044320.1	98.7105026377017	-0.924883	0.405281301444595	-2.28208	0.0224847559166971	0.274207783231066
Soltu.DM.01G044600.1	4701.61398563102	-0.703534	0.248337530035866	-2.83298	0.00461168002186123	0.108071930805298
Soltu.DM.01G044610.1	2338.42777265981	-0.747247	0.292291005455942	-2.55652	0.0105725965986607	0.180420674423899
Soltu.DM.01G045170.2	1.82608699066484	-4.34471	2.15202422155449	-2.01889	0.0434983324516924	NA
Soltu.DM.01G045560.1	1441.34877862208	-0.701247	0.250828633427662	-2.79572	0.00517838872195828	0.116314577447063
Soltu.DM.01G045610.2	14.1767322408447	1.81197144656565	0.710910981954806	2.5488021602694	0.0108093601664107	0.181555386175791
Soltu.DM.01G045950.1	84.3298607979747	1.15284466120563	0.44030129234066	2.61830860199628	0.00883668488222208	0.162885425945248
Soltu.DM.01G046160.1	1559.16853160513	-0.516118	0.222355834641324	-2.32114	0.0202795038304554	0.260700036663213
Soltu.DM.01G046320.1	1100.1278648954	0.829949067534578	0.255926738303627	3.24291659806933	0.00118312839133299	0.0426091189239837
Soltu.DM.01G046490.1	48.0089579743009	1.66246500371735	0.682871675470768	2.43452036954272	0.0149115405415909	0.21962586053091
Soltu.DM.01G046580.1	18.6896794784509	4.15530844555794	0.8487953960426	4.8955360325133	9.80381254305994e-07	0.000184031566879725
Soltu.DM.01G046720.1	123.158512757864	1.07823610556099	0.419243594485392	2.57186065510313	0.0101153596020194	0.176096999538796
Soltu.DM.01G046730.1	73.1741705481786	2.03614736197079	0.395298559397915	5.15091015022183	2.59225363636755e-07	5.88729603637252e-05
Soltu.DM.01G046770.1	12.7860175014498	2.04168471386942	0.891258513384217	2.29078845610898	0.0219756516260748	0.272716987263099
Soltu.DM.01G046850.1	23.8429679863847	1.03812550639041	0.503401998670263	2.0622196755925	0.0391868262979672	0.371205384437387
Soltu.DM.01G046890.1	707.309312838443	0.608520155570311	0.30844599898895	1.97285799642391	0.0485117433179442	0.410661421787905
Soltu.DM.01G046930.1	1828.64944136318	0.519977487266072	0.250918587711657	2.07229560794278	0.0382378817738021	0.365985469880782
Soltu.DM.01G047000.1	20.7746679089143	1.41972236588748	0.60948316819266	2.32938732352112	0.0198385560125456	0.256918834049901
Soltu.DM.01G047130.1	35.8788788481024	1.17887883630211	0.502748219032907	2.34486924403196	0.0190337533509993	0.249925001174149
Soltu.DM.01G047290.2	298.827399066232	-0.596061	0.272990955811703	-2.18344	0.0290030935637572	0.31607873767706
Soltu.DM.01G047400.1	281.917896436442	0.712057356920367	0.286542782879096	2.48499490989035	0.0129553287046327	0.200856934150931
Soltu.DM.01G047700.1	14.1793210642968	1.72117211660487	0.756010986832588	2.27664960772059	0.0228071579821612	0.276742929375804
Soltu.DM.01G047760.1	14.9159445412631	4.08627052694639	0.959672842693305	4.25798287203621	2.06279749240824e-05	0.00215609219717853
Soltu.DM.01G048090.1	476.325972394066	1.28285288175584	0.345317678087879	3.71499336164704	0.000203209029119199	0.012181972041022
Soltu.DM.01G048390.1	240.348049491576	0.697494604901821	0.348219596060822	2.00303088278809	0.0451739737607271	0.397727628259459
Soltu.DM.01G048710.1	134.031981123507	1.24547595139373	0.517154388089385	2.40832521211917	0.0160258981261337	0.228536761184771
Soltu.DM.01G048750.1	462.046629457581	1.88317024954734	0.304178171590155	6.19101048475198	5.9779732303191e-10	2.61835227487977e-07
Soltu.DM.01G048790.1	391.805023380536	0.675737695946448	0.272037682573982	2.48398563593364	0.0129921048497836	0.200856934150931
Soltu.DM.01G048860.1	81.0590080017302	3.49172681742511	0.609185335992396	5.73179722347862	9.93720293996724e-09	3.2425840771288e-06
Soltu.DM.01G048930.1	2206.87402561817	-0.433514	0.181193332063675	-2.39255	0.0167318546801882	0.232828440769093
Soltu.DM.01G049030.2	31.3526198002463	2.78173408074463	0.724294787559253	3.8406103820222	0.000122728771440844	0.00827003106016763
Soltu.DM.01G049350.1	658.692153363324	0.454387730293711	0.220705181662889	2.05879955726529	0.0395134441102636	0.372572689826965
Soltu.DM.01G049510.1	34.3587096050958	0.958905451606351	0.481941414295419	1.98967223642367	0.0466270529933494	0.403268108540506
Soltu.DM.01G049580.1	676.176222215563	-0.734169	0.300849593885142	-2.44032	0.0146742506662546	0.217699609077757
Soltu.DM.01G049660.2	4.78671840403488	-2.71638	1.33243520401298	-2.03866	0.0414844673671123	NA
Soltu.DM.01G049780.1	2048.28529944277	-0.565781	0.281928341914677	-2.00682	0.0447683681175738	0.396022131498297
Soltu.DM.01G050150.1	357.863402201858	1.09269258292283	0.261816797139738	4.17350068773331	2.99954755075647e-05	0.00287005800870406
Soltu.DM.01G050280.1	5405.75465844756	0.859623926696459	0.327237813202629	2.62690890848905	0.00861643966672102	0.160273279040496
Soltu.DM.01G050330.3	14.7608471992264	2.31509103306729	0.838750854279775	2.76016533545618	0.00577721155465423	0.124446819390421
Soltu.DM.01G050620.1	7.63449085241673	-2.30293	0.997757917031822	-2.3081	0.0209934139966259	0.265426009540845
Soltu.DM.01G050660.1	311.420238613913	-0.879264	0.323621658458942	-2.71695	0.00658866708316832	0.134522885307397
Soltu.DM.01G050740.2	1204.39869922148	1.3578412566703	0.411579856777102	3.29909550798465	0.000969969039178739	0.037486450514143
Soltu.DM.01G050840.1	35.9775126237782	1.48619478993169	0.498220731844979	2.9830047104385	0.0028543360135208	0.0782538976225464
Soltu.DM.01G050990.1	408.496036195375	-0.453694	0.231242095845445	-1.96199	0.049763945905158	0.415051424945008
Soltu.DM.01G051110.3	4.76408723180125	2.63095753754416	1.23671586316078	2.12737429503007	0.0333889961715567	NA
Soltu.DM.01G051180.1	83.5147928232669	1.44298686774874	0.515975317702582	2.7966199510739	0.00516402379551194	0.116133718511293
Soltu.DM.01G051260.1	369.565112233062	-0.580205	0.26343410536848	-2.20247	0.0276321853410769	0.307114408864495
Soltu.DM.01G051340.1	4.04034157323759	-3.50263	1.55978377409021	-2.24559	0.024730407397023	NA
Soltu.DM.01G051390.1	1474.78946303407	-0.511607	0.251075047052596	-2.03767	0.0415833740667838	0.381053789286664
Soltu.DM.01G051470.1	18.2850548920967	-1.69749	0.824081844803653	-2.05985	0.0394124574123745	0.372055202723945
Soltu.DM.01G051490.1	485.169989451859	-0.624713	0.24486607555416	-2.55124	0.0107339642680181	0.181555386175791
Soltu.DM.01G051570.2	12.2229521739167	1.84146409993489	0.739419158566274	2.49041978234033	0.0127592294844721	0.200101266493051
Soltu.DM.01G051590.1	14.0577939494795	1.60353673522419	0.706198297220581	2.2706607216915	0.023167524520849	0.279285570829317
Soltu.DM.01G051970.1	101.547278451676	0.644435556454082	0.293378748971995	2.19659930622854	0.0280490758263268	0.310125977251752
Soltu.DM.01G051990.1	153.733384282334	-0.738649	0.272139940555852	-2.71423	0.00664308688078771	0.135333583896978
Soltu.DM.02G001100.1	326.503079053212	-0.629371	0.315813007297163	-1.99286	0.0462767914277411	0.402092862523901
Soltu.DM.02G001170.1	23.905643332926	5.12971390079106	0.98184907823057	5.22454419373243	1.74584628417645e-07	4.282211765828e-05
Soltu.DM.02G001300.1	46.2794544958078	0.835628200481298	0.402875825457459	2.07415820875441	0.0380646200521505	0.364951959443628
Soltu.DM.02G001600.1	77.6820459093688	0.928761672805172	0.39786983533845	2.33433547937887	0.0195781623405806	0.255033693219425
Soltu.DM.02G001680.1	101.417103601821	1.10831696209383	0.332920826951539	3.32907067497811	0.000871362899065368	0.0353571262460897
Soltu.DM.02G001740.2	1.81758239979152	4.30173631400442	2.05095230504876	2.09743361823431	0.0359552077172428	NA
Soltu.DM.02G001810.1	18.000734759608	1.38503669213367	0.571304673198151	2.42433986121673	0.01533624549333	0.223377333408788
Soltu.DM.02G001880.1	4713.85870966505	-0.54032	0.24173319735314	-2.23519	0.0254046722588498	0.293927264700504
Soltu.DM.02G002090.1	138.515382099587	0.785132674887516	0.26450271867812	2.96833499032183	0.00299417817080168	0.0813602682866583
Soltu.DM.02G002420.1	70.746676533517	0.917393025029723	0.35339360043857	2.59595256929163	0.0094329085645057	0.169130395665348
Soltu.DM.02G002820.1	359.034062558437	0.805340872872384	0.312671669918183	2.57567586178536	0.0100044383339688	0.175277759611133
Soltu.DM.02G002860.1	1290.75669459959	-0.502363	0.219288337534856	-2.29088	0.0219702952521204	0.272716987263099
Soltu.DM.02G003150.2	31.146773195557	-1.05092	0.454971871867849	-2.30985	0.0208963223944069	0.264848411152323
Soltu.DM.02G003890.1	37.6926692660736	-0.973179	0.42960800548991	-2.26527	0.0234960210055672	0.281584887568999
Soltu.DM.02G004050.1	11.0873230824781	-1.58605	0.758982673444991	-2.08971	0.0366440638865779	0.358185015545955
Soltu.DM.02G004170.1	60.5942867234386	-1.28776	0.41792984100993	-3.08129	0.0020610666178492	0.0637401070213237
Soltu.DM.02G004410.1	2.27228614370652	4.62689527083214	2.27126179992266	2.03714748823306	0.0416352642610685	NA
Soltu.DM.02G004650.1	168.707247329106	1.15054782430968	0.559783721791915	2.05534348270556	0.0398458402136219	0.373790962044768
Soltu.DM.02G005080.1	18.5763768718253	1.31591116915019	0.655105009861451	2.00870264971488	0.0445686775556044	0.395506701549879
Soltu.DM.02G005100.2	5.06041050567719	3.19047859096321	1.25769049764218	2.53677561923579	0.0111878636047968	0.185750847359063
Soltu.DM.02G005480.1	284.745953704052	0.646021996855246	0.293503406346668	2.20107154767466	0.027730959147563	0.307683187260898
Soltu.DM.02G005810.1	171.833409455821	0.80152990269265	0.311564920651541	2.57259354171355	0.0100939674602488	0.1760081757334
Soltu.DM.02G005830.1	281.885667961964	0.614980297217925	0.236684955357982	2.5983075108757	0.00936845539193897	0.168962848421676
Soltu.DM.02G005910.1	2.71632991538827	3.83248901568176	1.79885873680836	2.13051138327938	0.033129417031044	NA
Soltu.DM.02G006100.1	10.1719039987347	1.85800429379649	0.938074490033334	1.98065752084408	0.0476296935876259	0.407343488255679
Soltu.DM.02G006310.1	38.3419900943812	1.58043248591999	0.555031536713221	2.84746429955849	0.0044069036737823	0.104068549400384
Soltu.DM.02G006360.1	325.408861852759	1.7404396953752	0.499294621658638	3.48579700216583	0.000490673198783577	0.0233240934491542
Soltu.DM.02G006430.1	6.41365209631221	-2.22311	1.10949743513732	-2.00371	0.0451010368538499	0.397355686764092
Soltu.DM.02G006780.1	5.92500903492447	4.08085383148262	1.42568897992637	2.86237313252809	0.00420481560928849	0.101378490102846
Soltu.DM.02G006910.1	65.1724097051431	-0.843586	0.358163260009369	-2.35531	0.0185072051585314	0.245818444834905
Soltu.DM.02G007250.1	58.3028772975502	4.7038223464899	0.679178490780286	6.92575281806382	4.33663100772237e-12	3.3240276674192e-09
Soltu.DM.02G007360.1	52.3072105173577	1.12966198554522	0.411786023724621	2.7433227949977	0.00608208652505631	0.128162730486754
Soltu.DM.02G007370.1	46.0128956146733	1.29075723202589	0.401830607434539	3.21219242174369	0.00131726115282457	0.0458945760745468
Soltu.DM.02G007480.1	27.8631960558732	0.915833915509363	0.458628564894397	1.99689680410605	0.0458363944488966	0.400954023909606
Soltu.DM.02G007590.3	2.55250374242181	4.79656217637349	2.15783443159739	2.22285922688829	0.0262252938784325	NA
Soltu.DM.02G007590.4	3.93666192433701	5.42365292405094	1.78810039923983	3.0331926139923	0.00241981094516994	NA
Soltu.DM.02G008060.1	345.006767960701	1.2631327014507	0.29897679642954	4.22485195016926	2.39097911904398e-05	0.00240352196032421
Soltu.DM.02G008270.1	13.2754184241426	1.89499548542979	0.743229941029614	2.54967592237283	0.0107823096222184	0.181555386175791
Soltu.DM.02G008430.1	75.2110043200928	0.910990983350466	0.409549101833352	2.22437548824403	0.0261231916145243	0.297746117063686
Soltu.DM.02G008440.1	16.3696376236381	1.56130919698407	0.693090483180766	2.25267729809076	0.0242795033591217	0.288149489861859
Soltu.DM.02G008580.1	2176.13343447385	-0.509613	0.202335691315456	-2.51865	0.0117805454143809	0.191220968550553
Soltu.DM.02G008720.1	502.989871244725	0.536704401816021	0.25998183190946	2.06439	0.0389805687938084	0.370013696352374
Soltu.DM.02G008740.1	1761.93254689657	0.931338519529649	0.318758421960073	2.92176913727571	0.00348049421290227	0.0890223180194167
Soltu.DM.02G008800.1	320.047389069797	0.78557628280299	0.330525157149603	2.37675186233229	0.0174658330702614	0.238069082965635
Soltu.DM.02G008890.1	46.442890782586	1.84506524536806	0.615736233965874	2.99651887218695	0.00273081334308545	0.075542920690827
Soltu.DM.02G009040.4	100.627501660805	-0.973366	0.413976421017105	-2.35126	0.0187099545765292	0.247481818161619
Soltu.DM.02G009290.1	4.15236181804584	3.52912090956423	1.55245223525007	2.27325571082434	0.0230107748068838	NA
Soltu.DM.02G009320.1	123.582083340439	0.700951888214687	0.318041860462291	2.20396109869253	0.027527080016781	0.306728010683712
Soltu.DM.02G009500.1	21.8622305230216	1.35147453273364	0.558854176000817	2.41829548882474	0.0155934082922283	0.225871133026639
Soltu.DM.02G009510.1	49.8139051252828	1.24971223465502	0.461141794085215	2.71003897431184	0.00672753023569328	0.136449444559883
Soltu.DM.02G009750.1	37.5262551954819	-1.06306	0.497285834982512	-2.13773	0.0325389979585476	0.336852789220845
Soltu.DM.02G009800.1	64.1396579552473	1.02886293700419	0.377007908690055	2.72902215918775	0.00635224352876649	0.13129873253392
Soltu.DM.02G009850.1	32.2181813205536	1.23587635576829	0.54467673009397	2.26900891388379	0.0232677838055662	0.27994385277122
Soltu.DM.02G010080.1	223.794533933647	-0.955556	0.471108268675457	-2.02832	0.0425281078130163	0.385013322504059
Soltu.DM.02G010280.1	2.21580529937352	4.59457700596601	2.00746738777976	2.28874303708992	0.0220942868863609	NA
Soltu.DM.02G010290.1	11.4635893911827	2.10157304127205	0.781550997606728	2.68897749181755	0.00716712515994008	0.142075899183467
Soltu.DM.02G010430.1	375.937371746992	-2.49605	0.533207206596034	-4.68119	2.85208535529196e-06	0.000437224684966257
Soltu.DM.02G010460.1	9.01842412245188	-4.12668	1.37191552296797	-3.00797	0.00263002631950041	0.0735288209324156
Soltu.DM.02G010480.1	11.9251544995439	-2.20303	0.751447415287691	-2.93172	0.00337091878836707	0.0870492605124581
Soltu.DM.02G010930.4	9.49912966921652	-2.11319	0.859830338047417	-2.45769	0.0139835645608668	0.211697182172096
Soltu.DM.02G011050.1	12.2115306208538	1.51235131371333	0.715268547157677	2.11438252069532	0.0344826093443579	0.347991850817241
Soltu.DM.02G011110.1	27.3722484223857	1.57674680347243	0.560435289036708	2.81343240569769	0.0049015690048914	0.112599005845624
Soltu.DM.02G011500.1	13.8797450934614	1.48732185755302	0.721897260453315	2.06029574986759	0.0393702759942534	0.371985412013501
Soltu.DM.02G011630.1	19.9680370590565	2.71289869217352	0.764867762125561	3.54688591480755	0.000389813356301705	0.0198179060856244
Soltu.DM.02G012130.1	37.924091419878	-0.902324	0.456800502483841	-1.97531	0.0482327167560346	0.409717524415157
Soltu.DM.02G012220.1	56.3455334807518	0.749518899669951	0.37520629638485	1.99761812872449	0.0457580763058464	0.400928431179849
Soltu.DM.02G012280.1	1206.94377527161	0.933041779846385	0.281436241011815	3.31528653343268	0.000915492324915939	0.0363745071472
Soltu.DM.02G012460.1	259.523395545585	1.54112700624942	0.453704296655422	3.39676528877986	0.00068187426153051	0.0298660926550364
Soltu.DM.02G012550.1	11.5714908582766	1.76048665504227	0.888118220084791	1.98226611641206	0.0474494642292858	0.406368875215056
Soltu.DM.02G012700.1	183.701964577952	0.62489548706248	0.290831586509218	2.14865068324576	0.0316621007821036	0.331214441093731
Soltu.DM.02G012720.1	703.097815202307	0.759400907691729	0.217622318367271	3.48953596942261	0.000483859936082338	0.0231799150629445
Soltu.DM.02G012830.1	74.8986420382538	0.699126769356683	0.356527635819687	1.96093289584503	0.0498868513104568	0.415469449668283
Soltu.DM.02G012930.1	39.5854418470807	0.982509618467961	0.453369538763211	2.16712755150741	0.0302251296433189	0.322518262713744
Soltu.DM.02G013050.1	117.364393485959	2.6530646531513	0.400372548808132	6.62648990558719	3.43762969389202e-11	2.10453279629135e-08
Soltu.DM.02G013110.1	2.43768721943443	3.66637087361476	1.83205356200961	2.00123563505046	0.0453670023994231	NA
Soltu.DM.02G013200.1	69.8764113558697	1.72557234989725	0.676600499433703	2.55035630529612	0.0107612875398785	0.181555386175791
Soltu.DM.02G013220.1	3.4007221597441	3.21397316994165	1.61494915375913	1.99013892323511	0.0465756341370486	NA
Soltu.DM.02G013420.1	98.5591391793481	0.740927076679101	0.324916717158592	2.28035997396051	0.022586347479767	0.274800561003832
Soltu.DM.02G013590.2	43.0574156634142	1.05969367095108	0.43154854381805	2.45556076165993	0.0140664970543475	0.212278326342721
Soltu.DM.02G013640.1	2.94094566753514	4.99794919616554	1.75852023614159	2.8421334559855	0.00448127284509299	NA
Soltu.DM.02G013810.1	136.799245615921	1.77068959826255	0.581508060390326	3.04499579433861	0.0023268356365221	0.0682686895844666
Soltu.DM.02G013810.2	4.75544555970657	3.06402644013545	1.38198230869117	2.21712421415676	0.0266146045478182	NA
Soltu.DM.02G013830.1	900.914996366541	0.464604998527093	0.228800285946101	2.03061371451494	0.042294195400485	0.383784004384061
Soltu.DM.02G013840.1	8.96662713829343	2.31071858929194	0.84194124718671	2.74451287071759	0.00606007780567955	0.127992182908474
Soltu.DM.02G013910.1	154.58963583629	0.653600511724049	0.286100630079552	2.28451266095538	0.0223414193614784	0.273691837078787
Soltu.DM.02G013920.1	253.655746934573	0.52049655117889	0.261128592568154	1.99325759795164	0.046233246927156	0.402092862523901
Soltu.DM.02G014000.1	458.504264066226	1.51998622067929	0.407112520292653	3.73357768409245	0.000188778931366413	0.0114992623225713
Soltu.DM.02G014000.2	122.874655579999	1.67840664035623	0.548512085177122	3.0599264550648	0.00221391349272251	0.065946421118131
Soltu.DM.02G014000.4	30.0304241235299	1.91344736983167	0.539489671255211	3.54677294447496	0.000389980539410527	0.0198179060856244
Soltu.DM.02G014020.1	55.3703024448997	1.40343380123773	0.582831545588372	2.40795785996956	0.0160420325766451	0.228589644678516
Soltu.DM.02G014040.1	169.607392067021	1.01808291325551	0.515335965392656	1.97557124211153	0.048203358404217	0.409717524415157
Soltu.DM.02G014050.1	1277.28637457138	1.41687073604731	0.388710758064627	3.64505151105629	0.000267338249562769	0.0146367691635616
Soltu.DM.02G014240.1	47.909756965806	1.54738495145852	0.449391167220632	3.4432918675921	0.000574678744583099	0.0263348463961779
Soltu.DM.02G014420.2	77.3856624968297	1.43143793343393	0.429853464787597	3.33006024306736	0.00086827196120243	0.0353379004386723
Soltu.DM.02G014580.1	377.384052796881	-1.09986	0.385582517375629	-2.85245	0.00433831537084027	0.103477152045627
Soltu.DM.02G014810.1	59.6565254159909	0.797443018019301	0.388212576254805	2.05414009435875	0.0399621344397787	0.3741337310647
Soltu.DM.02G014850.1	246.872953137249	1.0285258187551	0.293735743507353	3.50153442844231	0.000462587199434565	0.0224378737481594
Soltu.DM.02G014900.1	33.9469694633195	2.1847756859587	0.716468108710001	3.04936906388253	0.00229322572331225	0.0676060583430321
Soltu.DM.02G014910.1	108.420322672559	1.1958328853092	0.37535470183863	3.18587426626484	0.00144317302659381	0.0490732181094633
Soltu.DM.02G014940.1	38.5361205036419	1.79875796779043	0.540381885787335	3.32867924536302	0.00087258835158321	0.0353571262460897
Soltu.DM.02G015230.1	681.694481989493	1.1155376837717	0.284584048121637	3.91988831114981	8.85900148841783e-05	0.00649283630999739
Soltu.DM.02G015390.1	37.8681711083489	1.98571238011102	0.57227532087505	3.46985499405203	0.000520739417016593	0.0244216630728507
Soltu.DM.02G015710.1	56.0768587339355	1.05005113261098	0.375020593213395	2.79998259192524	0.00511053625311824	0.115637669018897
Soltu.DM.02G015740.1	197.393739596464	0.767634264008367	0.263869352421289	2.90914521510166	0.00362418476619398	0.0913294561080884
Soltu.DM.02G015980.2	21.7203282171803	-1.37113	0.612689922567495	-2.23789	0.0252282068099721	0.292762443252342
Soltu.DM.02G016000.1	173.933326310382	-0.810727	0.411137792193942	-1.97191	0.0486199045075095	0.410661421787905
Soltu.DM.02G016010.1	609.593019651498	-0.665991	0.243939239800183	-2.73015	0.00633054272518641	0.130997372297558
Soltu.DM.02G016020.1	2.8305464839484	4.94684483321844	2.16957364869245	2.28009998010429	0.0226017594159483	NA
Soltu.DM.02G016210.1	2.93263589384446	3.9498722589704	1.71562082359369	2.30229908884917	0.0213183111802749	NA
Soltu.DM.02G016340.1	12.2277323977058	3.49614899372629	0.921667174218222	3.79328795852125	0.000148665585314761	0.00966378836554889
Soltu.DM.02G016360.1	51.8604491397698	1.32944115539774	0.431537208567031	3.08071037445949	0.00206507413485045	0.0637401070213237
Soltu.DM.02G016660.1	202.570777702806	1.8839501361352	0.392395742734184	4.80114825662476	1.57758415424024e-06	0.00026145259550814
Soltu.DM.02G016780.1	6612.66027615667	0.741907714892418	0.330960843000592	2.24167822442696	0.0249821762310558	0.291052637078216
Soltu.DM.02G016940.1	148.451236058366	-1.26459	0.536972406234601	-2.35503	0.018521266782951	0.245827722755532
Soltu.DM.02G016980.1	211.233234018074	-0.919264	0.419023280553083	-2.19383	0.0282478696267747	0.311539454229105
Soltu.DM.02G017100.1	2245.79148642472	0.764759219040975	0.349107879890088	2.19061001797424	0.0284800255788027	0.313048268590075
Soltu.DM.02G017280.1	30.9258277295698	1.22102248400069	0.504570637443205	2.41992377952854	0.0155237605998564	0.225394711913937
Soltu.DM.02G017470.1	342.27984249384	1.22427157412207	0.416935525636614	2.93635705965028	0.00332091829783939	0.0866547702227707
Soltu.DM.02G017690.1	1122.55395725948	-0.411876	0.204367679423441	-2.01537	0.0438662785243459	0.390970959173385
Soltu.DM.02G017730.1	525.448174081651	-0.604433	0.281416410603064	-2.14783	0.0317276323983992	0.331378497108534
Soltu.DM.02G017810.4	8.31365064658758	-1.70314	0.826910181790087	-2.05965	0.0394322137039146	0.372055202723945
Soltu.DM.02G017860.1	300.966476989185	-0.453011	0.226831638074093	-1.99712	0.0458116744042207	0.400928431179849
Soltu.DM.02G017880.1	621.429050936863	0.71461386294124	0.321208041556137	2.22476952780882	0.0260967140282623	0.297628736059463
Soltu.DM.02G017900.1	7.38805552957505	2.96551639234812	1.08032097746648	2.7450326839924	0.00605048714689526	0.127992182908474
Soltu.DM.02G018010.1	83.4913406646545	1.49292753927503	0.446332173303435	3.34487995392632	0.000823181916533912	0.0340600204769622
Soltu.DM.02G018020.1	1307.54412249786	-0.800287	0.291232332038596	-2.74793	0.00599721320636831	0.127395766910336
Soltu.DM.02G018060.1	138.747580118956	1.00965606131515	0.473113170755843	2.13406881001036	0.0328371485827217	0.338226307574327
Soltu.DM.02G018160.3	17.1811861481469	1.28914187423004	0.572708377140989	2.2509569017753	0.024388267205276	0.288518690359008
Soltu.DM.02G018250.1	510.048043925256	-0.723794	0.30246912995255	-2.39295	0.0167135032302336	0.232749133552897
Soltu.DM.02G018270.1	144.21255934586	0.813447259424429	0.386130390558371	2.10666468973895	0.0351466550067111	0.351128801092624
Soltu.DM.02G018330.1	372.654977974616	0.466602088072309	0.235073680153309	1.98491846372594	0.0471535437915723	0.404776757624715
Soltu.DM.02G018500.1	106.407430305763	1.67214599224041	0.546073185834443	3.06212799972084	0.00219769453150068	0.0658224056157689
Soltu.DM.02G018960.1	854.78972200164	1.56915099036241	0.406405427439033	3.86104831387323	0.000112901573514382	0.00774976621780063
Soltu.DM.02G019090.1	81.2837042632273	0.867582652668584	0.395731862134067	2.19234975922829	0.0283542613753633	0.311964708290181
Soltu.DM.02G019250.2	2.56344131192099	3.7422479168704	1.87387801579086	1.9970605798964	0.0458186025174862	NA
Soltu.DM.02G019430.1	2957.33344697564	-0.522438	0.260861370273214	-2.00274	0.0452050437655988	0.397727628259459
Soltu.DM.02G019510.1	1363.72561203059	1.39841315842806	0.428096297853324	3.26658549826373	0.00108852932484206	0.0407765496557419
Soltu.DM.02G019820.1	579.887582811229	0.925722494708983	0.305862658971437	3.02659532818431	0.00247324821003145	0.0708689627285647
Soltu.DM.02G019840.1	43.7065779926116	1.06732732962057	0.444628655080433	2.40049155047709	0.0163730687472913	0.23072067301243
Soltu.DM.02G019980.1	854.940736980705	-0.654189	0.317631532440702	-2.05958	0.0394383368836536	0.372055202723945
Soltu.DM.02G020090.1	179.103560606483	0.527452737415365	0.258842343064042	2.03773745505334	0.0415761962754615	0.381053789286664
Soltu.DM.02G020130.1	11055.6574103033	0.976388439987825	0.30917469606379	3.15804770706842	0.00158829563004238	0.053124157109563
Soltu.DM.02G020140.1	377.092264803277	1.37827222665491	0.533550500686158	2.58320857141437	0.00978861265506934	0.172813165453604
Soltu.DM.02G020220.1	253.934542257662	0.740851406140812	0.293834325053622	2.52132355879666	0.0116914292356499	0.190164042633967
Soltu.DM.02G020260.1	131.036029316893	0.70721623333986	0.329970015583826	2.14327423686834	0.0320910842834387	0.334474553245405
Soltu.DM.02G020790.1	1491.44669806169	-0.573786	0.264246036370818	-2.17141	0.0299003221405049	0.320539817072686
Soltu.DM.02G020850.1	137.810842351058	5.06538365455267	0.489584811076829	10.3462843208136	4.35043491823099e-25	4.00153003778887e-21
Soltu.DM.02G020870.1	57.3579194049545	1.93421894192151	0.549623129896187	3.51917311465193	0.000432894135861932	0.0213499209740378
Soltu.DM.02G020950.1	209.517891728598	0.971825211226814	0.324669084616003	2.9932791795567	0.00275997153157298	0.0761205941451522
Soltu.DM.02G020970.1	7.01170601223881	2.0992831697077	0.990895252844353	2.11857223423135	0.0341266343137367	0.346130324576098
Soltu.DM.02G020990.1	77.6826925137356	2.31834324980889	0.36632686800302	6.32861919860538	2.47364731297935e-10	1.16680040947611e-07
Soltu.DM.02G021030.1	15.8638296112223	2.79936669553544	0.726585377306195	3.85277048364785	0.000116788852298334	0.00792785139070169
Soltu.DM.02G021400.1	640.681359727331	-0.635449	0.2995910229804	-2.12106	0.0339170506968539	0.345480655935395
Soltu.DM.02G021990.1	290.37013094614	-0.733152	0.285138022762547	-2.57122	0.0101341417114305	0.176207628472094
Soltu.DM.02G022190.1	1111.79623107342	-1.03294	0.358328918831788	-2.88267	0.00394317969587106	0.0969769166915028
Soltu.DM.02G022410.1	49.5149989042418	-1.71778	0.778905455529684	-2.20538	0.0274275979077791	0.305978223839602
Soltu.DM.02G022420.1	323.881588740488	-0.525031	0.224077739954397	-2.34308	0.019125473733427	0.250592745584133
Soltu.DM.02G022550.1	8.53927140852257	2.04967746323582	1.0094043679038	2.03058113121931	0.0422975034060307	0.383784004384061
Soltu.DM.02G022930.1	587.144919913481	0.986988705306509	0.415756834415916	2.37395665832673	0.0175986161211449	0.238925566173124
Soltu.DM.02G023180.1	59.7208633582911	-1.48147	0.730651123695402	-2.02761	0.042600444116459	0.385067288936227
Soltu.DM.02G023310.1	70.571130825721	0.942705555655342	0.370383385853801	2.54521555679998	0.0109210298712802	0.182805519119263
Soltu.DM.02G023600.1	17.8266967383565	2.03204791930898	0.759606464734543	2.67513247141612	0.00746997271469047	0.145723879172265
Soltu.DM.02G023800.1	514.523715960747	1.04097414271273	0.430438240289489	2.41840534895931	0.015588700555215	0.225871133026639
Soltu.DM.02G023830.1	257.937771692588	-1.22965	0.375588957223943	-3.27392	0.00106068009882957	0.0400662650884368
Soltu.DM.02G023840.1	161.379714029174	0.772455352339597	0.278363394646923	2.7749889791342	0.00552035784769976	0.121421502299896
Soltu.DM.02G023970.1	52.8798814177453	1.18399074966295	0.423361044181278	2.79664547774493	0.00516361585943612	0.116133718511293
Soltu.DM.02G024000.1	6.69175079948577	3.18569505757068	1.09941893763159	2.89761704890532	0.00376009401072048	0.0936003916389906
Soltu.DM.02G024180.1	517.095555021515	-0.908804	0.34628447266208	-2.62444	0.00867908678782466	0.160728339377311
Soltu.DM.02G024240.1	78.2652286336587	0.947795202523883	0.354564182786083	2.67312731668588	0.00751477238775065	0.146442534793497
Soltu.DM.02G024510.1	78.1862360560914	-0.809391	0.339526857147776	-2.38388	0.0171312026037269	0.236418306900345
Soltu.DM.02G024680.1	25.7274599628596	1.36987121210117	0.604013704104175	2.26794723827145	0.0233324226900449	0.280427016912347
Soltu.DM.02G024720.1	274.131664852321	1.15719027679323	0.332423565102078	3.48107173580757	0.000499411717700063	0.0236782937082741
Soltu.DM.02G024820.1	2692.12058029255	1.20156622531256	0.463244872192624	2.59380361756693	0.00949206876477112	0.169530191258961
Soltu.DM.02G024870.1	46.1690302548531	2.56744337852889	0.504225255327955	5.09185795713266	3.54571700313553e-07	7.53377736190067e-05
Soltu.DM.02G024900.1	27.3409114177318	3.94489685870728	0.668658465304953	5.89971871052009	3.64121810829642e-09	1.26384619472115e-06
Soltu.DM.02G024970.1	101.163756854388	0.935070983188041	0.353508100914349	2.64511896833334	0.00816622002662277	0.155056950909998
Soltu.DM.02G025060.1	1271.42127284865	0.592137761770041	0.218074655383498	2.71529839507819	0.00662160786660303	0.135045563541052
Soltu.DM.02G025090.1	127.775484773637	0.738473898926122	0.346518864330329	2.13112	0.0330791108466385	0.339957163762437
Soltu.DM.02G025190.2	41.5577457805439	-1.2437	0.589724215431057	-2.10896	0.0349481954111719	0.350490991221609
Soltu.DM.02G025380.1	535.659556706856	-0.50275	0.245014547150595	-2.05192	0.0401775905689038	0.374990845309769
Soltu.DM.02G025400.1	91.3070300066707	-0.770885	0.363879618835096	-2.11852	0.0341313551196478	0.346130324576098
Soltu.DM.02G025640.1	1000.18542883581	-0.791703	0.333194318674078	-2.3761	0.017496705814826	0.238069082965635
Soltu.DM.02G025730.1	2213.47473993907	0.77856498365912	0.331987779297149	2.34516157584902	0.0190188356343445	0.249907500235287
Soltu.DM.02G025810.1	4.88044718716283	2.67535715953522	1.24280942861231	2.15266886293457	0.0313447122674244	NA
Soltu.DM.02G026010.1	256.91975714414	0.542460356624753	0.227663316880255	2.38273062194764	0.0171847641783791	0.236512661963756
Soltu.DM.02G026190.1	188.335476917507	2.03759143133451	0.340348770113246	5.98677477417218	2.14042848990203e-09	7.87506450004754e-07
Soltu.DM.02G026240.1	267.548981454482	-0.80628	0.38475308895748	-2.09558	0.0361196453420803	0.35513468504164
Soltu.DM.02G026380.1	27.9059464697573	-1.40503	0.489743468896692	-2.8689	0.00411901759682029	0.100362182398816
Soltu.DM.02G026480.1	10.830143773409	3.5992553042726	1.04639758867627	3.43966322478417	0.000582438452712541	0.0265361602457548
Soltu.DM.02G026510.1	76.5159168461781	-0.690428	0.323491612475034	-2.1343	0.0328182994021087	0.338221532661732
Soltu.DM.02G026520.1	749.673933231783	-0.479969	0.221414436547559	-2.16774	0.0301784265672696	0.322393922840587
Soltu.DM.02G026540.1	1078.22999813527	-0.473471	0.207212329070673	-2.28496	0.0223153114432015	0.273691837078787
Soltu.DM.02G026570.1	42.0140846121686	1.49853194185225	0.431299965076702	3.47445412286493	0.000511893889832406	0.0240838874612709
Soltu.DM.02G026660.2	7.96556427397465	2.54888017502132	1.07181544695834	2.37809613796356	0.0174022881448688	0.237663320499634
Soltu.DM.02G026680.1	25.5132699069249	1.60320194364011	0.502192856886658	3.19240292181605	0.00141094363685563	0.0483950023781918
Soltu.DM.02G026790.1	363.719	0.557293354034688	0.267999808362827	2.07945430050535	0.0375756140167313	0.363470176363611
Soltu.DM.02G026800.1	283.837232722069	2.17244635416061	0.386554290577745	5.62002908029728	1.90925319529423e-08	5.66493899687623e-06
Soltu.DM.02G026850.1	117.680904895618	-1.31867	0.331156266292231	-3.98203	6.8329717340501e-05	0.00532624356015194
Soltu.DM.02G026890.1	72.2644473100934	-1.00082	0.355806820389952	-2.81282	0.0049108701997754	0.112643850617292
Soltu.DM.02G027280.1	257.893809841065	0.757655745212277	0.30831053509599	2.45744358030577	0.0139929788432407	0.211697182172096
Soltu.DM.02G027530.1	100.989487895278	0.94450154151761	0.445037997587697	2.12229415608831	0.0338130439249915	0.345024525232199
Soltu.DM.02G027580.1	880.753679680686	-0.880606	0.377594783664907	-2.33215	0.0196929758520669	0.256022603374292
Soltu.DM.02G027710.1	126.175205013371	0.866524247496277	0.317273901711293	2.73115514015641	0.00631127543146319	0.130745746438285
Soltu.DM.02G027740.1	32.7834064496928	3.21781393942357	0.680663541923915	4.72746627552333	2.27338807249195e-06	0.000360527991220361
Soltu.DM.02G027860.1	31.9184322050664	-0.958238	0.488139357890369	-1.96304	0.0496412607809493	0.415051424945008
Soltu.DM.02G027930.1	15.1604517526822	1.3972509965883	0.689738220601533	2.02577000208822	0.042788359338282	0.385661273095069
Soltu.DM.02G027950.1	3.28885378255296	3.15581992610136	1.52516031390504	2.06917259604084	0.03852989330482	NA
Soltu.DM.02G028110.1	28.2788685190384	2.00341913405734	0.566062598442625	3.53921834717437	0.000401313763734683	0.0201709508132875
Soltu.DM.02G028240.1	304.414612341527	0.989097972451057	0.299410620558899	3.30348325855891	0.000954916709595933	0.0369824163994248
Soltu.DM.02G028250.1	450.669699387901	0.623039467394338	0.308536600482133	2.01933730526864	0.0434521729976245	0.389405580701027
Soltu.DM.02G028370.1	199.364283179127	0.637210992021124	0.309259671413273	2.06043998271472	0.0393564979026515	0.371985412013501
Soltu.DM.02G028780.1	1200.80279802226	0.628340308715947	0.305422519850965	2.05728218411188	0.0396590900746331	0.373147615988386
Soltu.DM.02G028830.1	33.3730550409688	1.4786	0.460221737616046	3.21280538007652	0.00131445326886559	0.045883647692697
Soltu.DM.02G028870.1	864.77645676085	0.525119068157491	0.239958365993913	2.18837574586089	0.0286422435081588	0.314006383537598
Soltu.DM.02G028880.1	29.853162234079	-1.02618	0.501271927854051	-2.04715	0.0406431494609813	0.376269923964221
Soltu.DM.02G029040.1	562.638461995894	-0.620821	0.225813659354805	-2.74926	0.00597295723103952	0.127321577314256
Soltu.DM.02G029230.1	97.7092082023686	1.10226520030518	0.539511673092836	2.04307942770964	0.0410445760461443	0.378853999470582
Soltu.DM.02G029300.1	11.5171114429094	1.8650229062032	0.782758125578142	2.38262988943832	0.0171894666800143	0.236512661963756
Soltu.DM.02G029360.1	10.0983530347944	2.17876087315475	0.884904670148553	2.46214190822271	0.0138110009739543	0.210146545836943
Soltu.DM.02G029410.1	336.138043046842	0.85109107182493	0.302954510779904	2.80930318427656	0.00496488660054927	0.113458452054291
Soltu.DM.02G029590.1	1518.02560497087	0.707524886779884	0.243805193818161	2.90200908233146	0.00370777790416835	0.0926742966373381
Soltu.DM.02G029720.1	19.8138839890745	1.38345721466762	0.633454282694334	2.18398904619165	0.0289630529741064	0.31582947392511
Soltu.DM.02G029790.1	707.963231107834	1.42990846110569	0.452978158254802	3.15668302113004	0.00159574709701062	0.0532024745334606
Soltu.DM.02G029910.1	372.20442573904	2.14911363320828	0.392506974931046	5.47535144715791	4.36644133885218e-08	1.21704628590189e-05
Soltu.DM.02G030170.1	123.084946651688	1.17634101277981	0.313363418752423	3.75391938683563	0.000174090872119927	0.0108356968895397
Soltu.DM.02G030180.1	250.488405657668	-0.842463	0.30402510620811	-2.77103	0.0055879169040851	0.122210464263164
Soltu.DM.02G030270.1	33.039403457275	-1.43457	0.440981283341543	-3.25313	0.00114141989216919	0.0422486123467695
Soltu.DM.02G030290.1	32.3792550821624	-1.40148	0.518977546102594	-2.70047	0.00692413168531757	0.139667024652524
Soltu.DM.02G030450.1	20.4174844775071	4.28721120361586	0.887617646791792	4.83002024476594	1.36519169366427e-06	0.000234710900903252
Soltu.DM.02G030730.1	45.8138025376628	1.23753969778094	0.397880132144106	3.11033298172505	0.00186876546250055	0.0597874946924523
Soltu.DM.02G030920.1	18.5729790223332	1.58590329238701	0.633254194592193	2.50437076600544	0.0122669410286841	0.19520990239072
Soltu.DM.02G030940.1	509.031006727354	0.647705891938242	0.255061265489724	2.53941299434326	0.0111038659992105	0.184856759204957
Soltu.DM.02G031010.1	19.8152969176659	1.57419290303031	0.720655209276937	2.18439120784232	0.028933513734336	0.31569449505151
Soltu.DM.02G031090.1	142.982911801917	1.19935402351047	0.362467570842798	3.30885883314132	0.000936770569732119	0.0367696229123084
Soltu.DM.02G031310.1	136.666730594026	-0.666957	0.333938859043623	-1.99724	0.0457986635944804	0.400928431179849
Soltu.DM.02G031360.1	224.025796748184	1.31701116649287	0.349742708147532	3.76565725549684	0.000166111533902721	0.0104650266358714
Soltu.DM.02G031390.1	107.022583140234	0.92442071993975	0.32858337875689	2.81335204305543	0.00490279428584175	0.112599005845624
Soltu.DM.02G031470.1	27.6980054762059	1.5581431347688	0.60838873337467	2.56109794493718	0.0104341935057531	0.179390115637229
Soltu.DM.02G031490.1	32.6100849386427	1.87452532128964	0.482008431903982	3.88898865085217	0.000100662824576429	0.00720542148213226
Soltu.DM.02G031590.1	67.7259126416021	-0.850247	0.387439278710978	-2.19453	0.0281972787153655	0.31135482547891
Soltu.DM.02G031610.1	23.1508918321341	1.48487658766405	0.735419333350471	2.01908832189542	0.0434780404259087	0.389405580701027
Soltu.DM.02G031620.1	119.854556968136	1.5375582235814	0.512689242279139	2.99900621426391	0.00270861782115315	0.075154952395073
Soltu.DM.02G031740.2	21.2800702645788	1.83194614605861	0.623093783378972	2.94008092349142	0.00328126537300226	0.0859859797745721
Soltu.DM.02G031800.1	47.1283318290435	1.18718196167736	0.536525471046538	2.21272246285281	0.026916785756815	0.302111769848913
Soltu.DM.02G032340.1	606.938692411287	0.647238533382861	0.268283589139477	2.41251630581985	0.0158428287738182	0.227433484397296
Soltu.DM.02G032380.1	317.621174135325	2.30192579132946	0.907649273693449	2.53614017886265	0.0112081858815524	0.185920457598773
Soltu.DM.02G032440.1	989.101038764344	-0.480873	0.242558803570439	-1.9825	0.0474234443241219	0.406335203440404
Soltu.DM.02G032570.1	219.279242480932	0.907602982008451	0.318388408723444	2.85061565415469	0.00436346783549285	0.103670575931864
Soltu.DM.02G033020.2	67.3101509934755	0.720297790893652	0.355506116297448	2.02611926454449	0.0427525643998885	0.385644604569656
Soltu.DM.02G033160.1	326.999607115025	-0.532093	0.249411073272368	-2.1334	0.0328920863503996	0.338413210571561
Soltu.DM.02G033310.1	54.7860856748425	-1.75785	0.675534319930355	-2.60217	0.0092637063217509	0.16801280840607
Soltu.DM.02G033430.1	437.172115791842	0.733928539569878	0.325624628795576	2.25390979264849	0.0242018435011933	0.287430183611739
Soltu.DM.02G033460.1	171.74426228599	1.28783993359961	0.343099648205066	3.75354489675806	0.000174351287198507	0.0108356968895397
Soltu.DM.02G033740.1	1670.7329304905	-0.38308	0.182382069816823	-2.10043	0.0356914332820321	0.353349329143863
Soltu.DM.02G033940.1	121.449020415067	1.07253627377003	0.4628571896292	2.31720776473031	0.0204924167610919	0.261737188413697
Soltu.DM.02G033970.1	207.193020766396	0.89738342231431	0.403736754333864	2.22269439846993	0.0262364138787394	0.298481799451633
Soltu.DM.02G034080.1	49.9822586626708	2.47412874110478	0.59901395780308	4.13033571067157	3.6223388134964e-05	0.00329883885213266
Soltu.DM.02G034100.1	1088.63859225801	0.603643920531577	0.246665605386377	2.4472156123511	0.0143964687530108	0.215314991203566
Soltu.DM.02G034250.1	1214.81836490983	0.571963519404859	0.214320507553358	2.66872977268617	0.00761386802598367	0.14712680273739
Soltu.DM.03G000400.1	184.928144778252	-1.04367	0.459062380709376	-2.27349	0.0229966357233082	0.277771576340104
Soltu.DM.03G000410.1	861.708918003558	0.73240181090752	0.296406045104659	2.47094086980889	0.0134758098705019	0.206068992832712
Soltu.DM.03G000460.1	60.5944546122981	-0.803995	0.350201668283591	-2.29581	0.0216869933129837	0.270110987803418
Soltu.DM.03G000510.1	1775.15857062257	-0.813727	0.297880191615588	-2.73173	0.00630033329593069	0.130745746438285
Soltu.DM.03G000570.1	7.28091986062168	-4.39206	1.48374022132105	-2.96013	0.00307513946428683	0.0826072216224204
Soltu.DM.03G000640.1	12.1293383699224	2.49904796347307	0.806415535221123	3.09895811070631	0.00194202475799221	0.0611941086148942
Soltu.DM.03G000810.1	125.287298282714	-0.978283	0.381136885534723	-2.56675	0.0102656453878426	0.177701759395703
Soltu.DM.03G000820.1	4845.84315475945	0.826170750193751	0.392788207091309	2.1033491720939	0.0354352580444468	0.352227436173244
Soltu.DM.03G000830.1	191.825176924322	1.00721643493135	0.438013603704215	2.29950948192812	0.0214760255721391	0.268940072447291
Soltu.DM.03G000830.4	5.7424798987312	2.2415974626499	1.13848523893468	1.96892975507301	0.0489611581118698	0.412970868695991
Soltu.DM.03G000840.1	37.4570783476919	2.13499162889365	0.607000489479039	3.51728156055692	0.000435991038883191	0.0214451635061369
Soltu.DM.03G000850.1	44.9732358349784	1.9468130403172	0.545538135014926	3.56861035986777	0.000358879681966164	0.0186495780492925
Soltu.DM.03G000860.1	140.910045689914	1.08492602110023	0.543099190493835	1.99765722374529	0.0457538347692076	0.400928431179849
Soltu.DM.03G000980.1	3.85280279728365	-4.39527	1.61419955960932	-2.72288	0.00647153800226615	NA
Soltu.DM.03G001760.1	48.0302426749539	1.18832861574124	0.414149979139655	2.86931951127909	0.00411356028505006	0.100362141914829
Soltu.DM.03G001770.1	5.60254264841172	2.90322941386268	1.29696490373359	2.23847954983602	0.0251897995481991	0.292729976303646
Soltu.DM.03G001940.1	164.981290054179	0.734438522006315	0.286861831341304	2.56025180684457	0.0104596345422247	0.179445328762135
Soltu.DM.03G001960.1	126.757682519599	-0.719633	0.332144730522329	-2.16663	0.0302634387733991	0.322739837493014
Soltu.DM.03G002110.1	13.5885741968841	-2.73198	1.09008037130799	-2.50621	0.0122031532538775	0.194531375440494
Soltu.DM.03G002620.1	7.09892619556823	2.9071258608048	1.09628908420938	2.65178765590041	0.00800668784438007	0.152633191280016
Soltu.DM.03G002670.1	192.640564000937	-0.630074	0.288001320167236	-2.18775	0.0286879496050044	0.314201563081577
Soltu.DM.03G002680.1	8.97446968495284	-4.11121	1.23697888308652	-3.32359	0.000888658054957067	0.0358503367960312
Soltu.DM.03G002790.1	3547.36747661299	-0.495485	0.236829081617825	-2.09216	0.0364240940657722	0.356793202573986
Soltu.DM.03G003170.1	209.966936090707	0.648664524253105	0.258346962516596	2.51082698218848	0.0120448715122807	0.192884740183079
Soltu.DM.03G003250.1	736.663753941045	-0.681611	0.297425853499203	-2.2917	0.0219230054699161	0.272716872196766
Soltu.DM.03G004480.1	206.260039454995	1.80256323695012	0.592776266024585	3.04088294397967	0.00235885516724334	0.068651350802089
Soltu.DM.03G004630.1	619.544004182515	1.25426566257503	0.252529193934008	4.96681450186228	6.80616341857427e-07	0.000133198066221375
Soltu.DM.03G004770.1	491.500591839439	-0.552359	0.256729716561545	-2.15152	0.0314352140548661	0.330509546753024
Soltu.DM.03G004780.1	118.680227999708	-0.675393	0.293971118624593	-2.29748	0.0215912811731125	0.269623332060714
Soltu.DM.03G004830.1	31.4969095869277	3.25704810350072	0.658008974778163	4.94985361650847	7.42693207999512e-07	0.000142318585982906
Soltu.DM.03G004870.1	72.0805046125177	1.66196378842915	0.487506352307983	3.4091120670756	0.000651746999829542	0.0287667158913675
Soltu.DM.03G004900.1	40.4896848275475	2.69925755213079	0.677207180144101	3.98586670560171	6.72342504259061e-05	0.00528105055000353
Soltu.DM.03G004960.1	1269.71978974244	-1.03424	0.397542778556001	-2.60159	0.00927924621333809	0.16801280840607
Soltu.DM.03G004970.1	535.817980772294	-1.27562	0.387333217358029	-3.29333	0.000990074578652584	0.0380285899304745
Soltu.DM.03G005170.1	3.93791790248324	-4.43468	1.89223277401878	-2.34362	0.0190973766836437	NA
Soltu.DM.03G005410.1	723.836905380778	-1.39793	0.499649883060473	-2.79782	0.00514489009940308	0.115987007682131
Soltu.DM.03G007830.1	494.809233176155	0.486357982490981	0.215560715270387	2.25624591141721	0.0240552347176908	0.286235509616197
Soltu.DM.03G007920.1	1.93954976714508	4.3993000898092	2.07693225963495	2.11817215963627	0.0341604900790964	NA
Soltu.DM.03G007930.1	61.0360862267828	0.887203135254386	0.37416736953708	2.37113978258455	0.0177333230209363	0.23986927227437
Soltu.DM.03G009170.1	49.9108408454896	1.45778348648937	0.402468936425845	3.6221018681226	0.000292218996731855	0.0157183060347345
Soltu.DM.03G010420.1	951.501700266746	-0.448296	0.215089245876515	-2.08423	0.0371389712807815	0.361159942618663
Soltu.DM.03G010730.1	75.542775730538	-0.758389	0.354459656529825	-2.13956	0.032389987814018	0.336066675593161
Soltu.DM.03G010920.1	1350.31421847778	-0.433265	0.202236981852716	-2.14236	0.0321642908462276	0.334479533299718
Soltu.DM.03G011150.1	215.465736758511	0.68461719132893	0.317542476370128	2.15598618224209	0.0310847441292891	0.328444922206973
Soltu.DM.03G011160.1	141.454320596315	-1.21605	0.393033938975346	-3.094	0.00197478864692147	0.0619935357487499
Soltu.DM.03G011460.1	20.7401957673562	1.89480489301535	0.785823343160026	2.41123518346475	0.0158985927730228	0.227780773093868
Soltu.DM.03G011480.1	37.1845455119901	2.67249460294245	0.72001269144004	3.71173263293096	0.000205845359440052	0.0122547936319068
Soltu.DM.03G011600.1	26.6216884524451	2.01900587952862	0.802780838500848	2.5150150361075	0.011902730731708	0.19145023638681
Soltu.DM.03G011680.1	30.3082984324697	2.06857638439268	0.534214739572738	3.87218141163067	0.000107865618541	0.00748347947021571
Soltu.DM.03G011690.2	7.07525570977805	3.2563870452542	1.10028298796981	2.95959046977789	0.00308048238926834	0.0826072216224204
Soltu.DM.03G011790.1	8.01855808734395	3.47755262463229	1.13347710868209	3.06803957309354	0.00215468082334437	0.0654084297462757
Soltu.DM.03G012090.1	257.180165974638	0.978863049350107	0.321526636377687	3.04442288321105	0.00233127189744026	0.0682899328428519
Soltu.DM.03G013080.1	82.4244416436432	0.671278819312369	0.320949277457855	2.09154176831109	0.0364795263113099	0.3571460170425
Soltu.DM.03G013150.1	19.721250846531	1.56591728502618	0.583657635903587	2.68293805940175	0.00729785054442462	0.143430831853884
Soltu.DM.03G013350.1	51.9507836924224	1.74465972196958	0.668187290300382	2.61103398297994	0.00902689232006043	0.165727256606618
Soltu.DM.03G013590.1	75.3419298239144	-0.890757	0.435877508996877	-2.0436	0.0409935301063755	0.378572781042612
Soltu.DM.03G013830.1	293.82254374892	1.18509256822275	0.377631909643048	3.13822147430007	0.00169976391489917	0.0554412357774558
Soltu.DM.03G013870.1	9.29342906145284	2.19096465129465	0.877681634841834	2.49630909924358	0.0125493195902469	0.197651783546389
Soltu.DM.03G013930.1	519.481910008423	-0.882596	0.271865992807523	-3.24644	0.00116858927651662	0.0426091189239837
Soltu.DM.03G014050.1	37.0592995980507	2.15110452700592	0.748771718989088	2.87284424939301	0.00406794612327405	0.0993810582785516
Soltu.DM.03G014550.1	41.9217036751281	1.6001568815216	0.543947019065253	2.94175135709245	0.00326361857805337	0.0857678962312426
Soltu.DM.03G014560.1	313.059253380142	2.71533458613382	0.396828468105377	6.84259019797132	7.77739038091733e-12	5.29899531286501e-09
Soltu.DM.03G014570.1	35.2258014481834	2.59205724167502	0.535389548929603	4.84144161360131	1.28900551090448e-06	0.000228005244024988
Soltu.DM.03G014580.2	7.42279415066216	3.33945176612716	1.09903022853749	3.03854405403486	0.00237724344090966	0.0689775557397067
Soltu.DM.03G014650.1	75.9234221834909	0.995949749632638	0.33938224527039	2.93459591216728	0.00333982316454637	0.0867787951059251
Soltu.DM.03G014660.1	144.296229816745	0.560840573040439	0.281768131643173	1.99043294843109	0.0465432633924925	0.403268108540506
Soltu.DM.03G014780.1	527.017497648584	-0.452915	0.210665942896519	-2.14992	0.0315613973472392	0.331205627837885
Soltu.DM.03G014820.1	18.3118534063843	1.62530600825175	0.616011206595391	2.63843577982061	0.00832894742566483	0.15714801727439
Soltu.DM.03G015050.1	46.8118263706138	4.27658554441902	1.4579	2.93339114529151	0.00335281201662677	0.086993413057639
Soltu.DM.03G015060.1	2.53486826717624	4.78850126446769	1.9243248550663	2.48840586965381	0.0128317200291844	NA
Soltu.DM.03G015070.1	9.42928979816904	3.3831786707272	1.0890620887338	3.10650669573915	0.00189312021195103	0.060461526769186
Soltu.DM.03G015190.1	23.4060653605441	1.93908712114592	0.521433095948147	3.71876495031444	0.000200199232519188	0.0120749674800753
Soltu.DM.03G015300.1	246.558555021237	1.20387144784553	0.298042597870088	4.03925967780713	5.36201754877768e-05	0.00449127858954065
Soltu.DM.03G015590.1	4.8332186161618	2.64737689387621	1.25948325288294	2.1019548198171	0.0355572337006089	NA
Soltu.DM.03G015960.1	93.5001567332239	1.18898602949688	0.377228506138165	3.15189867719435	0.00162212551006554	0.0539613397525598
Soltu.DM.03G016000.1	165.391	0.517502508267299	0.259744409285382	1.99235282750097	0.0463323592426114	0.402092862523901
Soltu.DM.03G016190.1	1.77694982140593	4.27314963960369	2.04254655583354	2.09206964090953	0.0364322864480194	NA
Soltu.DM.03G016240.1	145.698080795578	0.788604240708026	0.295780619566569	2.66617955518394	0.00767187057986068	0.147627333877737
Soltu.DM.03G016420.1	179.405844136171	-0.944998	0.311669712810634	-3.03205	0.00242900629601037	0.0699280122400731
Soltu.DM.03G016570.1	199.869190788778	1.06804658459656	0.360137173346402	2.96566603961554	0.00302028261604555	0.0814876426662055
Soltu.DM.03G016640.1	68.0703049261273	-0.790899	0.360656067510773	-2.19295	0.0283112550519545	0.311849701958858
Soltu.DM.03G016650.1	978.991149222778	-0.683983	0.322417435646853	-2.12142	0.0338864451074049	0.345360135288543
Soltu.DM.03G016730.1	15.1527827484028	2.88397523238171	1.04260300960489	2.76612977884518	0.00567259547256825	0.123522059188207
Soltu.DM.03G016750.1	38.2951345680472	5.49966016029057	0.885901972997505	6.20797822775145	5.36705842153938e-10	2.40810748103996e-07
Soltu.DM.03G016820.1	1127.37979484413	0.598234546674809	0.277753160352799	2.15383524678869	0.031253094504958	0.329662801899775
Soltu.DM.03G016880.1	142.717356026045	0.762189342445745	0.338919313363628	2.24888140743985	0.0245200422040659	0.288962649830875
Soltu.DM.03G016930.1	128.676036735281	-0.814879	0.335557053933028	-2.42844	0.0151640619206467	0.221219732824914
Soltu.DM.03G016950.1	118.517543589536	-0.841485	0.419498425414149	-2.00593	0.0448635639292482	0.396022131498297
Soltu.DM.03G016980.1	157.60236547912	-0.940793	0.356203473019211	-2.64117	0.00826208917161511	0.156206980884925
Soltu.DM.03G017270.1	1.84169242589403	-4.35554	2.09696677908703	-2.07707	0.0377955457707642	NA
Soltu.DM.03G017390.1	49.0052075313595	-0.755131	0.3716314657541	-2.03194	0.042160160560205	0.383569888064061
Soltu.DM.03G017690.1	17.9366422452163	1.38639470703526	0.695739127894205	1.99269331197666	0.0462950401858297	0.402092862523901
Soltu.DM.03G017710.1	918.831713255613	0.786907078935176	0.382333212252097	2.05817086697746	0.0395737341410808	0.372759044167599
Soltu.DM.03G017960.1	8.18631017216129	3.15370713857091	1.11449412617351	2.82972073562989	0.00465886500280801	0.108624183259387
Soltu.DM.03G018030.1	63.0460705997226	1.02669810431091	0.406368425664831	2.52652036789324	0.011519870835767	0.188372927906462
Soltu.DM.03G018200.1	9.44858232176066	-4.78556	1.43633459724695	-3.33178	0.00086291084931807	0.0352757955201227
Soltu.DM.03G018250.1	68.0280598427723	3.4216504977015	0.487981817244637	7.01184014810565	2.35203846652411e-12	1.99555596745547e-09
Soltu.DM.03G018360.1	281.199774543265	0.55474383101069	0.257725145698019	2.1524629640163	0.0313609092345176	0.330231989855859
Soltu.DM.03G018450.1	5418.67995131048	1.47421978066894	0.421083667023237	3.50101392222269	0.000463491629935887	0.0224378737481594
Soltu.DM.03G018510.1	268.290908808827	1.25006829497022	0.379801672267857	3.29137122410721	0.000997002518776054	0.0382095623133152
Soltu.DM.03G018580.1	1561.36304926496	1.44161467328806	0.361359237500931	3.98942250171299	6.62343544069351e-05	0.00527466313277047
Soltu.DM.03G018600.1	49.2803134991139	1.95925649388507	0.628159745755266	3.11904178375736	0.00181440229159153	0.0583527002729333
Soltu.DM.03G018620.1	280.437897283271	1.75983304301634	0.412518452246643	4.26607108950401	1.98945411034379e-05	0.00209131416079339
Soltu.DM.03G018650.1	6332.44301754524	1.80682315072992	0.414695632317763	4.35698620849093	1.31865573371233e-05	0.00152565980360831
Soltu.DM.03G018680.1	19.3077187062744	-1.96931	0.906800562377867	-2.17172	0.0298771501649031	0.320539817072686
Soltu.DM.03G018700.1	158.129527360276	2.25389127874289	0.345705623351982	6.51968358769819	7.04558569280714e-11	3.81207630602589e-08
Soltu.DM.03G018810.1	2.28199748597837	4.63259717144961	2.30449835743125	2.01024103858048	0.0444056838869704	NA
Soltu.DM.03G018830.1	95.5196161777458	-0.937547	0.454487635787482	-2.06287	0.039125319242237	0.370813690252546
Soltu.DM.03G019010.1	137.624369132273	-0.714747	0.304020994228121	-2.35098	0.0187241037725938	0.247481818161619
Soltu.DM.03G019140.1	83.084532558219	0.988337747407427	0.387944207317741	2.54762857329621	0.0108457878240635	0.181711396003162
Soltu.DM.03G019370.1	15.2571259457697	2.11204876175474	0.76698392893341	2.75370667113171	0.00589245535315322	0.126484957615644
Soltu.DM.03G019390.1	1053.84003578389	0.683790131623197	0.226127641492062	3.02391219008579	0.00249528852466919	0.0712784591612025
Soltu.DM.03G019450.1	2330.14738656879	-0.448233	0.180261393570512	-2.48657	0.0128979860162307	0.200385415659999
Soltu.DM.03G019560.1	5922.7418799228	-0.601771	0.237707527809407	-2.53156	0.0113555682403971	0.187522799060773
Soltu.DM.03G019820.1	25.8529802637279	1.16640489820125	0.51790621000023	2.25215	0.0243124984124927	0.288149489861859
Soltu.DM.03G019900.1	239.028170278798	0.813239381584461	0.252159546312195	3.22509852780906	0.00125929321418224	0.0444644106873252
Soltu.DM.03G019910.1	78.6975083711578	1.26678476414748	0.434059174213314	2.91846098275285	0.0035176389414519	0.0895027468422533
Soltu.DM.03G020290.1	137.753000371278	0.699718951890733	0.334379693597229	2.09258805271102	0.0363859439884781	0.356793202573986
Soltu.DM.03G020300.1	73.5050195479228	-0.756519	0.31727523420639	-2.38443	0.0171057897851959	0.23624482649284
Soltu.DM.03G020370.1	84.9944382012294	0.833895265500336	0.365390390653318	2.28220360149409	0.0224773225749503	0.274207783231066
Soltu.DM.03G020400.1	3375.9729912135	-0.516292	0.214880839513646	-2.40269	0.0162749062457622	0.229919364639418
Soltu.DM.03G020450.1	271.772511196584	0.592156420061453	0.297607577810142	1.98972225243276	0.0466215400193607	0.403268108540506
Soltu.DM.03G020460.1	32.2751566069489	-0.927401	0.459011132679738	-2.02043	0.0433384621155225	0.389167550797306
Soltu.DM.03G020780.1	1118.51669135921	2.48458482011321	0.360957322417811	6.88332017611013	5.8473398867266e-12	4.13721786754702e-09
Soltu.DM.03G021110.1	1969.78542295808	0.54390269059024	0.266813219844921	2.03851477414189	0.0414984787619809	0.381053789286664
Soltu.DM.03G021240.1	354.468967330906	0.956953532977481	0.295067814357104	3.24316474523831	0.00118209837540498	0.0426091189239837
Soltu.DM.03G021250.1	651.083713717406	0.977639602401886	0.295390136011557	3.30965554775207	0.000934108473500117	0.0367696229123084
Soltu.DM.03G021400.1	230.841753294602	0.838514101265846	0.373973604844387	2.24217455564747	0.0249500929451369	0.290883021604235
Soltu.DM.03G021440.1	2279.88753620403	0.581384269583195	0.202295624484167	2.87393398184298	0.00405393692703948	0.0993025615310497
Soltu.DM.03G021450.2	292.661492217409	0.634938415475305	0.280998634078804	2.2595782985096	0.023847435736165	0.284498980416661
Soltu.DM.03G021500.1	710.339696737113	-0.49869	0.212588732633934	-2.34579	0.0189865632193032	0.249661770537742
Soltu.DM.03G021620.1	158.653071101848	1.25464096377169	0.415624658204478	3.01868750807955	0.00253872244534386	0.0719204233874608
Soltu.DM.03G021640.1	441.438179525016	1.38238199306003	0.475959704910214	2.90440971955978	0.00367946302276185	0.0923429764893958
Soltu.DM.03G021730.1	12.8357835272474	1.51972636342219	0.714167738286907	2.12796837766376	0.033339705518736	0.341644851317584
Soltu.DM.03G021800.1	1.81362033330466	4.29895124949332	2.06488591222084	2.08193160893315	0.0373487170890716	NA
Soltu.DM.03G021890.2	470.865397470432	-0.833193	0.415194806149788	-2.00675	0.0447760564074736	0.396022131498297
Soltu.DM.03G022120.1	197.298822772962	-0.620404	0.293556046292589	-2.11341	0.0345657027590971	0.348422283811699
Soltu.DM.03G022200.1	2368.25165658037	-0.55218	0.226896635765359	-2.43362	0.0149486911463288	0.219850455652115
Soltu.DM.03G022630.1	37.9541117677643	-2.02916	0.720022498402682	-2.81819	0.00482945274188903	0.111576422225221
Soltu.DM.03G022630.2	34.321501787928	-1.40557	0.614279358834677	-2.28816	0.0221282995939608	0.273261834569928
Soltu.DM.03G022650.1	34.7969925183565	1.36371808885959	0.669801073524879	2.03600463296202	0.0417498900515868	0.381725137867292
Soltu.DM.03G022700.1	29.5620822983083	2.61588551223733	0.565964694672873	4.62199415769089	3.80068720454529e-06	0.000541995672983064
Soltu.DM.03G022730.1	467.355986735246	-0.515905	0.244338224420681	-2.11144	0.0347348082686997	0.349361144292509
Soltu.DM.03G022860.1	4.72953178115758	3.06891692722748	1.28728694439882	2.38401930554861	0.0171247039794768	NA
Soltu.DM.03G022940.1	36.1310889916931	1.04636452157347	0.49519076493822	2.11305338399034	0.0345961989529058	0.348538705332779
Soltu.DM.03G023020.1	15.5425871176429	2.06664529787125	0.770398657240304	2.68256606946113	0.007305971892634	0.143437202707465
Soltu.DM.03G023190.1	98.3875690207249	-2.29133	0.644444778897349	-3.55551	0.000377241543661147	0.0193307393793606
Soltu.DM.03G023620.1	86.6212163849766	1.09861070244077	0.500444332793794	2.19527054349409	0.0281441965960825	0.310955339688609
Soltu.DM.03G023710.1	8.19349862261701	-2.8558	1.11904460080763	-2.552	0.0107106359077968	0.181555386175791
Soltu.DM.03G023720.1	83.2634888454684	-4.79536	2.02195187518468	-2.37165	0.0177089834972524	0.239716306413138
Soltu.DM.03G024660.1	6.01117594010332	4.10299948068777	1.46256976544442	2.80533590781634	0.00502641671687072	0.114434158969901
Soltu.DM.03G024850.1	29.8245968291427	-1.07192	0.518609702406089	-2.06692	0.0387419277046529	0.368206276034241
Soltu.DM.03G025030.1	1711.04392047156	-0.591114	0.277807161062867	-2.12779	0.0333547593480312	0.341644851317584
Soltu.DM.03G025640.1	1287.78342639002	-0.779092	0.284144181801832	-2.74189	0.00610869156106571	0.128349637153085
Soltu.DM.03G025940.1	116.77330681403	0.788626118695501	0.334187025111145	2.35983464179442	0.018283082615765	0.244106367710969
Soltu.DM.03G025980.1	297.406679271254	1.45076213745884	0.392689887587835	3.69442194289849	0.000220387579982062	0.0128299048143988
Soltu.DM.03G026240.1	83.1327515978917	-1.32891	0.426329723580492	-3.11708	0.00182650139359716	0.0586393012855382
Soltu.DM.03G026840.1	17.0974087409875	1.48890320788964	0.604558544485305	2.46279408581881	0.0137859064079107	0.210037226209559
Soltu.DM.03G026860.1	179.043036089241	0.663872544209028	0.26587897149485	2.49689751873396	0.0125285158083076	0.197651783546389
Soltu.DM.03G026880.1	284.380998476047	-0.547375	0.270957378331088	-2.02015	0.0433677690331853	0.389167550797306
Soltu.DM.03G026930.1	163.469215153507	0.618242940965304	0.288805536966391	2.14068936302024	0.0322990968751351	0.335312746114551
Soltu.DM.03G026970.1	87.0031445152422	0.752586875566079	0.357793234394307	2.10341281841201	0.0354296988994445	0.352227436173244
Soltu.DM.03G027010.1	222.690244465893	0.681680760994401	0.282578380537228	2.41235992540694	0.0158496263860259	0.227433484397296
Soltu.DM.03G027140.1	239.758249748344	0.958344772728076	0.314988141789481	3.04247889232787	0.00234638272570658	0.0684981782885458
Soltu.DM.03G027330.1	341.668302602911	0.533077332061102	0.254365645122276	2.09571	0.0361076778998648	0.35513468504164
Soltu.DM.03G027610.1	312.326941575854	0.837838579533581	0.309915236253727	2.70344430193694	0.00686249481245052	0.138880588085632
Soltu.DM.03G027640.1	13.9190504776944	1.57888842249111	0.732250134985512	2.15621458714016	0.0310669130289362	0.328444922206973
Soltu.DM.03G027810.1	65.8148103454765	2.20437580991013	0.526722401978112	4.18508079707939	2.85064687534939e-05	0.00278938829355996
Soltu.DM.03G027860.1	30.030319607944	1.35688142315364	0.66708562436702	2.03404386721892	0.0419471727391719	0.382203266969077
Soltu.DM.03G028390.1	772.992380168214	-0.620387	0.295046761454194	-2.10267	0.0354942632377827	0.352508083449981
Soltu.DM.03G028440.1	28.7548429048237	-1.72866	0.841557418302547	-2.05412	0.0399637302425601	0.3741337310647
Soltu.DM.03G028670.1	48.3859418447262	2.13399409369395	0.454445651861799	4.69581804766153	2.65541838869995e-06	0.000410496442676675
Soltu.DM.03G029230.1	190.108582293864	1.47816778050543	0.324468928141853	4.55565279846828	5.22231367346721e-06	0.000711627276571131
Soltu.DM.03G029710.1	418.934273762438	0.473298770024906	0.224493754663754	2.10829370613812	0.0350055920321762	0.350490991221609
Soltu.DM.03G029770.1	3503.93403057251	-0.680314	0.328072510351028	-2.07367	0.0381100627359866	0.364951959443628
Soltu.DM.03G029780.1	33.5745598402693	1.07335534791043	0.461799120789433	2.32429058348045	0.0201099251633254	0.259244697480402
Soltu.DM.03G029870.1	533.466883195425	0.918848268890391	0.248770874015221	3.69355244068552	0.000221142879601166	0.0128332631329434
Soltu.DM.03G030090.1	850.896746775389	0.556888336773901	0.257940973940734	2.15897586283386	0.0308520395701783	0.326743880214739
Soltu.DM.03G030190.1	38.6365675645854	-1.5645	0.628901380223493	-2.48767	0.0128583504667561	0.200333114414098
Soltu.DM.03G030400.1	22.2611902242705	2.60537817439492	0.69803602003209	3.7324408764395	0.000189633216303704	0.011513177053211
Soltu.DM.03G030400.2	11.337439821716	1.83386654127083	0.9174247805144	1.99892850097485	0.0456160904739159	0.400359542155609
Soltu.DM.03G030480.1	22.1326933279831	-6.0565	2.05646	-2.94511	0.00322835118748262	0.0851754307410692
Soltu.DM.03G030560.1	326.100101603392	-0.824899	0.349352013443251	-2.36123	0.0182145823663764	0.244046217925609
Soltu.DM.03G030570.1	14.2981775984839	1.63310855687463	0.663775088459315	2.46033420848202	0.0138807688308371	0.210859309175954
Soltu.DM.03G030730.1	917.883071271135	-0.413035	0.204351084279049	-2.0212	0.043258754157264	0.388758202968748
Soltu.DM.03G031210.1	14.3944488529619	1.46385776632945	0.715138661357521	2.04695654902878	0.0406623509915673	0.376269923964221
Soltu.DM.03G031220.1	856.666154330119	-0.536499	0.26319878037694	-2.03838	0.0415118063785171	0.381053789286664
Soltu.DM.03G031390.1	154.782797153729	-0.567543	0.257158298191364	-2.20698	0.0273155567337754	0.305098349529164
Soltu.DM.03G031410.1	217.634312540312	0.757441249998632	0.301073872997766	2.51579867245489	0.0118763002479317	0.19145023638681
Soltu.DM.03G031470.1	273.007101121756	0.714354892521618	0.293815147534795	2.43130723012509	0.0150444515420329	0.220561238989876
Soltu.DM.03G031480.1	152.110895720663	-0.931577	0.43030850367546	-2.1649	0.0303949898249439	0.323392847206285
Soltu.DM.03G031500.1	110.46492713082	0.850092107664322	0.304167353399682	2.79481705765866	0.00519290920769358	0.116330124193634
Soltu.DM.03G031870.1	81.9829898773946	2.4531191811998	0.440428353170998	5.56984845216668	2.54961002744259e-08	7.44486128013237e-06
Soltu.DM.03G032150.1	108.688596039962	-0.821913	0.413044630712817	-1.98989	0.0466032442987952	0.403268108540506
Soltu.DM.03G032210.1	3828.21770546199	0.665217195848496	0.278529857859739	2.38831556860767	0.0169258013101615	0.234676041544021
Soltu.DM.03G032240.1	95.1875143068378	-1.10863	0.402674599131223	-2.75316	0.00590222605283379	0.126547028517401
Soltu.DM.03G032300.1	3328.89391378638	-0.443299	0.211413410817868	-2.09684	0.0360080626657887	0.354794083224115
Soltu.DM.03G032380.1	81.2181635524289	1.01615480154382	0.418386922309667	2.42874417760056	0.0151512188472538	0.221207795169905
Soltu.DM.03G032410.1	282.008713391234	0.711054678192584	0.304348363965485	2.33631838505043	0.0194746540206076	0.254304097787122
Soltu.DM.03G032490.1	322.838042198995	0.8436786597154	0.398323665982768	2.11807314444605	0.0341688735342511	0.346178876463621
Soltu.DM.03G032560.1	208.939190487517	-0.852683	0.305114393710453	-2.79463	0.00519584636065379	0.116330124193634
Soltu.DM.03G032660.1	899.820572780824	-0.572228	0.242881169574826	-2.356	0.0184729529882511	0.245540782638632
Soltu.DM.03G032690.1	699.640390187525	2.15362803895676	0.844243360821505	2.55095644087878	0.0107427751475396	0.181555386175791
Soltu.DM.03G032770.1	93.2756730572031	-0.832968	0.402348578736873	-2.07026	0.0384276929244389	0.36703833802595
Soltu.DM.03G032820.1	13.5973892974412	-1.47551	0.690542496754179	-2.13673	0.0326196498132828	0.33712370009265
Soltu.DM.03G033040.1	129.169548432037	-0.853187	0.368408335769074	-2.31587	0.0205651319349127	0.262355178276458
Soltu.DM.03G033070.1	231.420651830464	-0.561957	0.258374912995211	-2.17497	0.0296326852693642	0.319501825608081
Soltu.DM.03G033180.1	644.119827764832	2.93807190922983	0.383816987962541	7.65487719766217	1.93497056346359e-14	1.97753991585978e-11
Soltu.DM.03G033320.1	1324.24636198743	-0.529445	0.265745760490597	-1.9923	0.0463381641960573	0.402092862523901
Soltu.DM.03G033350.1	110.709729195946	0.847917863889229	0.3540864745954	2.39466323828977	0.0166356365697066	0.232368390536312
Soltu.DM.03G033440.1	1.86610174442525	-4.3725	2.14518474472336	-2.03829	0.0415211316995746	NA
Soltu.DM.03G033560.2	21.0358368543479	1.05769389118793	0.538081973371667	1.96567427182207	0.0493362486067729	0.415051424945008
Soltu.DM.03G033570.1	121.081852306452	1.45299318216519	0.52641470445106	2.76016830434165	0.00577715905061473	0.124446819390421
Soltu.DM.03G033620.1	389.692688779687	-1.30527	0.390258751685761	-3.34463	0.000823913302470546	0.0340600204769622
Soltu.DM.03G033660.1	44.8379772246585	1.61594218349173	0.507735404125824	3.18264625700846	0.00145935789578805	0.0495320071050129
Soltu.DM.03G033670.1	144.843802159176	1.40168490214864	0.309639048404923	4.52683506608515	5.9873633482669e-06	0.000792399540681424
Soltu.DM.03G033680.1	145.252272481302	4.08238298150954	0.603501439322032	6.76449584958016	1.33774194472414e-11	8.48589683280871e-09
Soltu.DM.03G033750.1	50.8041248409061	0.822331721194242	0.36669591988104	2.24254396247718	0.0249262373281389	0.290883021604235
Soltu.DM.03G033770.1	143.003725762414	0.978781284467889	0.338141110099994	2.89459416566784	0.00379649019658089	0.0942513274713929
Soltu.DM.03G033900.1	295.401298735849	-0.882262	0.276567090113149	-3.19005	0.00142250434807166	0.0486401300875951
Soltu.DM.03G033970.1	23.8473768292176	-1.28064	0.613821078298781	-2.08633	0.0369482908010709	0.36020177931982
Soltu.DM.03G034030.1	63.3472313237447	1.22888797613731	0.621593904422589	1.97699489553207	0.0480422071829659	0.409159464508259
Soltu.DM.03G034070.1	5.31978707413746	2.4470890580654	1.22511428764189	1.99743736788475	0.0457776919011569	0.400928431179849
Soltu.DM.03G034100.1	648.366714888988	0.550537039126015	0.213638806209682	2.5769524221441	0.00996756693070774	0.174965039367652
Soltu.DM.03G034130.1	371.467950590176	0.577318206839886	0.285501893937853	2.02211690744704	0.0431642757273914	0.388098737185284
Soltu.DM.03G034240.1	10.4929054349338	-2.13337	0.783162610000368	-2.72404	0.00644888714396068	0.132551651285252
Soltu.DM.03G034250.1	39.7003837653218	-0.991348	0.461281479203366	-2.14912	0.031625047727246	0.331214441093731
Soltu.DM.03G034540.1	1338.37924901771	0.540424860507903	0.240885493966473	2.24349275503954	0.0248650565346176	0.290793121430913
Soltu.DM.03G034690.1	359.868	-0.528241	0.232762408948333	-2.26944	0.0232414071816981	0.27994385277122
Soltu.DM.03G034980.1	374.812834089394	-0.700419	0.331268568138815	-2.11435	0.0344851676473054	0.347991850817241
Soltu.DM.03G035030.1	92.4924268065162	-1.54062	0.489779915590936	-3.14553	0.00165786086794805	0.0545354709003353
Soltu.DM.03G035250.1	404.538383756476	1.33433105171892	0.355845347394177	3.74974988851224	0.000177011029600355	0.0108543163350938
Soltu.DM.03G035260.1	143.796688187623	1.26039870975797	0.350784285753301	3.59308772070932	0.000326782515407027	0.0172743998661715
Soltu.DM.03G035300.1	2.63499512642029	3.77932193651004	1.79939988672719	2.10032353807913	0.0357003900561652	NA
Soltu.DM.03G035340.1	375.102391205146	1.22295218842962	0.380449108624833	3.21449613287329	0.001306736750166	0.0457880557258166
Soltu.DM.03G035620.1	64.6409011323524	0.81298327887217	0.409292498976648	1.98631365320613	0.0469985075612951	0.40390846825735
Soltu.DM.03G035780.1	271.374756604779	-0.491381	0.248675634255706	-1.97599	0.0481558765079748	0.409662970420564
Soltu.DM.03G035790.1	431.25364409054	-0.650403	0.289888194410805	-2.24364	0.0248558724366682	0.290793121430913
Soltu.DM.03G036090.1	894.083002016717	1.4268694234525	0.27825361507622	5.12794568028037	2.92920925987396e-07	6.49225705357126e-05
Soltu.DM.03G036130.1	169.744802251589	1.94972983108998	0.407383267475632	4.78598407630131	1.70151547762512e-06	0.000279473917199926
Soltu.DM.03G036270.1	268.040735576809	-0.62975	0.29022535241242	-2.16987	0.030016985894812	0.321415874575647
Soltu.DM.03G036320.1	720.61855776043	0.812788620284035	0.315717439540842	2.57441787652307	0.0100408920189957	0.175415241767754
Soltu.DM.03G036370.1	2508.38546860133	-0.566357	0.267975614661193	-2.11346	0.0345611131426756	0.348422283811699
Soltu.DM.03G036500.2	36.2950163636335	-1.10372	0.51814662881129	-2.13012	0.0331613698426723	0.340422187291183
Soltu.DM.03G036550.1	4.26585301839541	3.56997915024964	1.62925019824418	2.19117920261538	0.0284388269907765	NA
Soltu.DM.03G036690.1	416.793612179546	0.934180429254072	0.302233929933719	3.09091844671094	0.00199538430147369	0.0624270231461055
Soltu.DM.03G036730.1	284.613796102421	-0.623875	0.264752600629562	-2.35645	0.0184507732935728	0.245423301163098
Soltu.DM.03G036870.1	10.9989565648484	-1.66335	0.795857081006666	-2.09001	0.0366169625168676	0.358110389399414
Soltu.DM.03G037120.1	121.35841383135	1.49978459573651	0.448307647630846	3.34543611660957	0.000821532818511316	0.0340600204769622
Soltu.DM.03G037320.1	154.099087063587	-0.691536	0.315184667878856	-2.19407	0.0282306656725501	0.311536488129713
Soltu.DM.03G037330.1	270.333614763345	0.752316540926967	0.316545878161598	2.37664298551664	0.0174709886544653	0.238069082965635
Soltu.DM.03G037420.1	125.625635172814	0.841286092955229	0.405660410424585	2.0738678740543	0.038091583387868	0.364951959443628
Soltu.DM.03G037530.1	92.2150612084535	0.669858333378074	0.313741894050098	2.1350618010584	0.0327559623308745	0.338026484716224
Soltu.DM.03G037570.1	26.1732656617555	1.44987216306354	0.490158820550012	2.95796403589478	0.00309678252086807	0.0828029233341411
Soltu.DM.04G000050.1	396.883980491112	1.25420289171855	0.300578827047971	4.17262554397547	3.01109586692696e-05	0.00287005800870406
Soltu.DM.04G000060.1	59.5813155517341	1.18299289330248	0.475501915442536	2.48788249822612	0.0128506182799435	0.200333114414098
Soltu.DM.04G000250.1	1119.25336109983	-0.522674	0.253521017575802	-2.06166	0.039240254256959	0.371520183896561
Soltu.DM.04G000570.2	9.06606383775718	1.81597470767704	0.873746524591376	2.07837703105751	0.0376746465549318	0.364003570391032
Soltu.DM.04G000670.1	451.187179945774	2.10964948316163	0.438023945230833	4.81628802747273	1.46253372871165e-06	0.00024683275663651
Soltu.DM.04G000760.1	45.1103233405293	1.41810328911975	0.436259567226521	3.25059527779577	0.00115163672567279	0.0423809867313775
Soltu.DM.04G000940.1	451.300957696687	0.747971810011377	0.281732311610825	2.65490247013128	0.00793313413568523	0.151860494859589
Soltu.DM.04G001340.1	2000.43041288464	-0.676658	0.256310266379087	-2.64	0.0082906926859674	0.156586840504165
Soltu.DM.04G001380.1	10.0546793746072	-2.18001	0.876566250012245	-2.48699	0.0128829133698564	0.200333114414098
Soltu.DM.04G001820.1	12.8590145443305	-1.74547	0.714188672901317	-2.44399	0.0145257339159006	0.216018917636951
Soltu.DM.04G001900.1	1429.19438184485	-0.592954	0.272419648810912	-2.17662	0.0295089572644253	0.318572052720873
Soltu.DM.04G001910.1	272.84365002766	0.792277072360048	0.286434323577087	2.76599906905649	0.00567486968080846	0.123522059188207
Soltu.DM.04G002000.1	10.329421719137	2.55931289001458	0.837648563915547	3.05535399959524	0.00224795020388524	0.0665914524165423
Soltu.DM.04G002120.1	406.571460235611	-0.644085	0.235809000573596	-2.73138	0.0063069247457561	0.130745746438285
Soltu.DM.04G002350.1	545.048523612583	-0.618797	0.261929937045338	-2.36245	0.0181545016148302	0.243737665662073
Soltu.DM.04G002380.1	145.266751276484	2.07063539383754	0.442751984319449	4.67673882257196	2.91473101138801e-06	0.000439503210536834
Soltu.DM.04G002420.1	371.368380753432	0.717498772766356	0.325736279847553	2.2026983702956	0.0276160152152321	0.307114408864495
Soltu.DM.04G002490.1	281.712950119934	1.7967035213658	0.48435231383475	3.70949713678625	0.000207671305725743	0.0123236172262283
Soltu.DM.04G002540.1	56.6989003117548	1.8464521080644	0.452846153629669	4.07743798476512	4.55346694540413e-05	0.00394972624820009
Soltu.DM.04G002550.1	11.5004925487925	4.4591755264947	1.12651728511044	3.95837292994357	7.54620698304535e-05	0.00580836919079926
Soltu.DM.04G002590.1	1058.66753276671	-0.726895	0.286116460575728	-2.54056	0.0110676115322248	0.184420092161964
Soltu.DM.04G002610.1	27.4100898584554	-1.48053	0.646618672689592	-2.28965	0.0220413543170519	0.272967687689163
Soltu.DM.04G002630.2	30.0487295570678	1.03571706542895	0.497625636406628	2.08131774099883	0.0374048323535891	0.362348233794958
Soltu.DM.04G002850.1	216.281751081107	0.661877113768754	0.337200836801106	1.96285726941761	0.0496627610977099	0.415051424945008
Soltu.DM.04G002860.1	135.295272735211	0.987394864817893	0.465440027004746	2.12142232624919	0.0338862780738545	0.345360135288543
Soltu.DM.04G003070.1	189.429319815443	1.07651	0.325443925099613	3.30783027824376	0.00094021771806873	0.0367696229123084
Soltu.DM.04G003140.1	234.773209105841	1.02943913553763	0.329116220460216	3.12788939450668	0.00176066424287058	0.0568231217751705
Soltu.DM.04G003170.1	644.123225781745	0.84580882344484	0.2575889388719	3.2835603389999	0.00102504699011708	0.0389602570871775
Soltu.DM.04G003270.3	2.87079342161701	3.92035735489983	1.98338094568471	1.97660331638733	0.0480864869995651	NA
Soltu.DM.04G003280.1	116.514940792844	1.87388394147699	0.437004105831582	4.28802365119922	1.80269902458124e-05	0.00192804949163933
Soltu.DM.04G003440.1	9.67460699003321	1.96465148758879	0.996626394172427	1.97130188310956	0.0486893561038456	0.411055252357202
Soltu.DM.04G003770.1	49.131799008343	1.82408599308624	0.440393173952682	4.14194883339004	3.44367178364352e-05	0.00315491034764144
Soltu.DM.04G004090.1	1.94529904293008	4.40313396460385	2.01194751425142	2.1884934539369	0.0286336775732736	NA
Soltu.DM.04G004220.2	3.2077	4.08515141184233	1.94196307005498	2.10361951513664	0.0354116502448904	NA
Soltu.DM.04G004380.1	106.77	1.35298779322977	0.430976263111501	3.13935571175467	0.0016931977622715	0.0553251616958199
Soltu.DM.04G004540.1	183.448802122837	0.84453264390258	0.349778642706258	2.41447744598807	0.0157577985185795	0.227433484397296
Soltu.DM.04G004550.2	11.1314664656789	1.91053	0.798273162746539	2.39333389579153	0.0166960392912733	0.232749133552897
Soltu.DM.04G004580.1	842.836437442186	-0.453628	0.196685598202363	-2.30636	0.0210905092335409	0.266287582608248
Soltu.DM.04G004620.1	2706.00453020211	-0.588813	0.280430231245837	-2.09968	0.0357572860768772	0.353349329143863
Soltu.DM.04G005240.1	158.937736330353	0.987156986875483	0.481212032971018	2.05139713730919	0.0402282876157112	0.375273620171715
Soltu.DM.04G005250.1	194.135466822677	2.72844821893656	0.454939918574503	5.9973814289276	2.0052468005641e-09	7.52826941697493e-07
Soltu.DM.04G006660.1	109.841240861691	0.883567202741952	0.404120149505189	2.18639729749631	0.0287865511654159	0.314650858727862
Soltu.DM.04G006680.1	52.6672374288408	1.10044171463037	0.49177259704624	2.23770442118982	0.0252403367578938	0.292762443252342
Soltu.DM.04G006690.1	9.33207695291956	2.04399347849843	0.988370952354009	2.06804284730367	0.0386359941911341	0.367881857732972
Soltu.DM.04G006710.1	40.2137155808101	1.06772652376302	0.540829746518461	1.97423779042556	0.0483547108280372	0.409923161471232
Soltu.DM.04G007420.1	8386.74682921151	-0.55617	0.244345631550514	-2.27616	0.0228362560769988	0.276742929375804
Soltu.DM.04G007590.3	215.544982672142	-0.924119	0.363407	-2.54293	0.0109925819718464	0.183335936495091
Soltu.DM.04G007590.4	56.5576598745628	-1.21057	0.475762946532007	-2.54449	0.0109437182355284	0.18285253466011
Soltu.DM.04G007640.1	424.558384790771	0.575467415155595	0.27533930135113	2.0900300550328	0.0366150999582007	0.358110389399414
Soltu.DM.04G008050.1	13.9742102239146	2.08041917456942	0.775050770245553	2.68423599386953	0.00726957721811869	0.143073312719883
Soltu.DM.04G008190.1	2.38594173019581	4.70058844656599	1.94523723516834	2.41646024535368	0.0156722375235891	NA
Soltu.DM.04G008270.1	26.7884747286283	1.24010722308287	0.519845537820487	2.38553018706704	0.017054522647854	0.236062479047223
Soltu.DM.04G008520.1	692.262882434325	-0.576925	0.263493734644092	-2.18952	0.0285590643434894	0.313281185249154
Soltu.DM.04G008730.1	11.2632486858262	1.68122125565944	0.845988420241018	1.98728636874305	0.0468906713725824	0.403839321427915
Soltu.DM.04G008800.3	180.969217384617	-0.582487	0.289521274262401	-2.0119	0.0442309463022996	0.393268481477575
Soltu.DM.04G008930.1	86.7913989455885	1.00607539316957	0.358618538966241	2.80541936306387	0.00502511530810832	0.114434158969901
Soltu.DM.04G008940.1	34.4960350822401	-0.909518	0.450911955150382	-2.01706	0.0436890077628479	0.390147080973471
Soltu.DM.04G008980.1	348.880595005931	-1.18904	0.404617656765298	-2.93868	0.00329609254309258	0.0862516620522492
Soltu.DM.04G009990.1	11.5352250168826	-3.43768	1.35495596096903	-2.53711	0.0111770741653852	0.185739346293068
Soltu.DM.04G010310.1	160.598388465296	0.708430597525215	0.318260556658256	2.22594532280015	0.0260178440362604	0.297097615698973
Soltu.DM.04G010680.1	8.26599034046317	1.99586877920651	0.895360697775817	2.22912261412019	0.0258057476443438	0.295915739627907
Soltu.DM.04G010700.1	37.6501792654004	1.39958197810202	0.488131876837589	2.86722102061713	0.0041409370989477	0.100762802741061
Soltu.DM.04G010740.1	84.9982364171156	0.982461998573062	0.34034124928152	2.88669680988448	0.00389309180255798	0.0961306265769886
Soltu.DM.04G010890.1	640.178133935356	-0.566578	0.252226430777168	-2.24631	0.0246844568210175	0.290156720561941
Soltu.DM.04G011020.1	1.80787105751966	4.29488414567842	2.03763344380994	2.10778055234896	0.035049975808306	NA
Soltu.DM.04G011610.2	4.02719672995673	-4.45985	1.63772130382785	-2.7232	0.00646522611995501	NA
Soltu.DM.04G012040.1	900.508125551165	1.78234995700152	0.27405049326844	6.50372833029591	7.83533449949266e-11	4.11825181293334e-08
Soltu.DM.04G012190.1	28.1248035745683	1.34277562411289	0.582653659985316	2.3045862685334	0.0211897557394406	0.266990922316951
Soltu.DM.04G012420.1	42.5087741095448	-1.02372	0.447779820893019	-2.28621	0.0222419987108493	0.273644706938525
Soltu.DM.04G012440.1	68.680116279897	1.31762825110191	0.58749300388628	2.24279819910326	0.0249098306689256	0.290883021604235
Soltu.DM.04G013670.1	52.2186509381949	0.899198354173247	0.372574397261042	2.41347328421826	0.0158012862443067	0.227433484397296
Soltu.DM.04G013790.1	35.2415816182863	1.84777992143291	0.658520946913292	2.80595466263309	0.00501677503923372	0.114434158969901
Soltu.DM.04G014010.1	955.76708756224	-0.61729	0.309763438877525	-1.99278	0.0462855414474356	0.402092862523901
Soltu.DM.04G015540.1	250.284191903668	-0.850502	0.416586096437659	-2.0416	0.0411911599450377	0.379445457360498
Soltu.DM.04G015560.1	109.938730521192	-1.25759	0.478898763966955	-2.62601	0.00863920562251954	0.160370158054359
Soltu.DM.04G016170.1	45.2496368709562	-0.857141	0.392310623151282	-2.18485	0.0288997264782491	0.315512978215947
Soltu.DM.04G018130.1	598.099496198567	-0.50455	0.243291996781142	-2.07385	0.0380936809524403	0.364951959443628
Soltu.DM.04G018140.1	261.838357262052	-0.594458	0.289085052384903	-2.05634	0.0397494582842706	0.373360917669783
Soltu.DM.04G018230.1	1295.9090224303	-0.369772	0.18816919609978	-1.96511	0.0494019300848678	0.415051424945008
Soltu.DM.04G019070.1	120.681187995841	-0.795465	0.320240642120455	-2.48396	0.0129930284648624	0.200856934150931
Soltu.DM.04G019140.2	2.77796008107902	3.86630183257263	1.74395407895526	2.21697456328024	0.0266248297936764	NA
Soltu.DM.04G019420.3	2.64105067376156	-4.87782	1.97920608247306	-2.46453	0.0137192124011432	NA
Soltu.DM.04G019480.1	259.088476689014	-0.955425	0.382529696896856	-2.49765	0.0125020056475587	0.197583243893892
Soltu.DM.04G019510.1	120.736864982785	-0.860446	0.31356209442775	-2.7441	0.00606770138214899	0.128006232369281
Soltu.DM.04G019730.1	158.983502408347	1.01829125666031	0.409083738585619	2.48920003562348	0.0128030907144231	0.200246668476892
Soltu.DM.04G020860.7	50.1830298862142	-1.12357	0.553128847598639	-2.03129	0.0422251343822775	0.383784004384061
Soltu.DM.04G021260.1	52.1377650691949	1.2238487805956	0.491813836301214	2.4884391008594	0.0128305209249859	0.200333114414098
Soltu.DM.04G021290.1	515.797881035358	-0.581263	0.208109251331007	-2.79307	0.00522105813092153	0.116563684188865
Soltu.DM.04G021430.1	155.195871091604	1.63704370163997	0.368215541999395	4.44588431208224	8.75310464592696e-06	0.0011028911853868
Soltu.DM.04G021870.1	71.4422197994266	-0.931421	0.38425107455083	-2.42399	0.0153509767242455	0.223415006186092
Soltu.DM.04G021930.1	101.960378252967	1.35980169019951	0.437825508841502	3.10580736558173	0.00189760291414528	0.0604996589404099
Soltu.DM.04G022130.1	632.164027816048	-0.877119	0.334346708427883	-2.62338	0.00870615309100926	0.160963208303725
Soltu.DM.04G022150.1	115.461992950095	1.75922108123431	0.571041504824917	3.08072367134451	0.00206498192333331	0.0637401070213237
Soltu.DM.04G022220.1	188.280862692513	0.937681974734153	0.297808070184819	3.14861170200065	0.001640480139204	0.0543752660194538
Soltu.DM.04G022420.1	71.9068863584475	-1.49252	0.578306563616639	-2.58084	0.00985608319967914	0.173338916387474
Soltu.DM.04G023390.2	128.05809931261	1.22098267676301	0.313611268286196	3.89329976386169	9.8889831068293e-05	0.00710616145442312
Soltu.DM.04G023400.1	2811.4168544964	-0.654177	0.224129938081004	-2.91874	0.00351447062296727	0.0895027468422533
Soltu.DM.04G024880.1	27.1817578395799	-1.93351	0.66028022263459	-2.92831	0.00340804754408409	0.08756207069968
Soltu.DM.04G024910.1	7.26669918163855	2.6716164264868	1.3186703998066	2.02599256560141	0.0427655464950043	0.385644604569656
Soltu.DM.04G024930.1	24.4136746593506	2.83496528021171	0.645076479394284	4.39477390785306	1.10888104332565e-05	0.00133326638385743
Soltu.DM.04G025030.1	32.8658502782553	-1.55031	0.669066703830305	-2.31712	0.0204971382631438	0.261737188413697
Soltu.DM.04G025280.1	888.191452696944	-0.633993	0.236200443579109	-2.68413	0.00727188233274028	0.143073312719883
Soltu.DM.04G025590.1	5.48623150166974	2.82687293012593	1.34056015023402	2.10872516957366	0.0349683109723497	0.350490991221609
Soltu.DM.04G026330.1	503.067069477219	1.33122278317314	0.451508858395201	2.94838685536471	0.00319437047540938	0.0844305161862514
Soltu.DM.04G026390.1	23847.7633941302	0.607130190632928	0.309277435063323	1.9630600936296	0.0496391918001871	0.415051424945008
Soltu.DM.04G026540.1	538.502164366494	-1.22255	0.494092035747984	-2.47434	0.0133481390234932	0.204626971230151
Soltu.DM.04G026570.1	274.58793145104	-0.703414	0.315616123204569	-2.2287	0.0258338636281619	0.295915739627907
Soltu.DM.04G027080.1	151.215739683737	-0.686837	0.288731008806195	-2.37881	0.0173685433417895	0.23750474816625
Soltu.DM.04G027120.1	517.454553249524	0.486517388413604	0.216053626566812	2.25183625077062	0.0243326219194907	0.288149489861859
Soltu.DM.04G027140.1	1570.18752122949	1.57027353260583	0.367554636677874	4.27221799403396	1.93538233707508e-05	0.00204616629154213
Soltu.DM.04G027170.1	151.623694815909	-0.741357	0.332469795902404	-2.22985	0.0257575445463946	0.295915739627907
Soltu.DM.04G027200.1	250.830207815784	0.670557362561019	0.252316055188857	2.65760877586292	0.00786971895262398	0.150960740200699
Soltu.DM.04G027230.1	578.020497202797	0.697569499761261	0.244862071528233	2.84882626128086	0.00438808358577966	0.10375730802571
Soltu.DM.04G027260.1	314.898297189369	1.42430415391778	0.343024779518137	4.15219027592866	3.29308275844741e-05	0.0030595732537575
Soltu.DM.04G027280.1	2783.99255562305	1.9390452166867	0.83247542569793	2.32925219992055	0.0198457090228805	0.256918834049901
Soltu.DM.04G027450.1	101.46666729584	-1.97633	0.65449669360186	-3.01962	0.00253094633893836	0.0718507543998613
Soltu.DM.04G027640.1	5.50946666861706	4.89604063622048	1.71820953575205	2.84950149230635	0.0043787800336518	0.103670575931864
Soltu.DM.04G028140.1	1223.58629227979	-0.57217	0.273457168809101	-2.09236	0.0364067253013084	0.356793202573986
Soltu.DM.04G028180.1	84.0350184499006	0.929171392723118	0.441771883924304	2.10328322497393	0.0354410189365446	0.352227436173244
Soltu.DM.04G028230.1	53.8479016900656	-0.91973	0.358920387047097	-2.56249	0.0103924410893543	0.179115011500315
Soltu.DM.04G028450.1	58.5341990789707	0.961116619717041	0.46466775477319	2.06839534235849	0.0386028628351232	0.367756739883442
Soltu.DM.04G028620.1	112.341069092854	-0.640596	0.323797726557578	-1.97838	0.0478855340749119	0.408848629888736
Soltu.DM.04G028750.1	6.82470940195206	2.05230810985141	1.01584283448949	2.02030081836704	0.043352193981261	0.389167550797306
Soltu.DM.04G029000.1	5.83584888127286	2.96914618010699	1.16518712571417	2.54821402895876	0.0108276019034546	0.181572073487649
Soltu.DM.04G029170.1	984.463102711304	0.634139350062096	0.275606650739678	2.30088551332191	0.0213981031646861	0.268395704435194
Soltu.DM.04G029820.1	913.896510501571	0.73709602777904	0.282726334663998	2.60710070979073	0.00913124991482852	0.166332304640297
Soltu.DM.04G029850.1	680.410079847322	1.16733329983853	0.279169573947014	4.18144887114415	2.89657390903924e-05	0.00280449334898346
Soltu.DM.04G029940.1	8.61349094665814	3.24045470735328	1.11734714219849	2.90013245210202	0.00373005005271418	0.0930866517344718
Soltu.DM.04G030010.1	70.1426324436538	4.27035564076078	1.51895977836248	2.81136847834407	0.00493312544461068	0.112872855322211
Soltu.DM.04G030020.1	339.53229575675	2.86913961750848	0.553331854967828	5.18520593338205	2.1577630418195e-07	5.02458340725462e-05
Soltu.DM.04G030030.1	125.030463908881	2.77622190065652	0.487101963719932	5.69946768322363	1.20182103587167e-08	3.74723725015175e-06
Soltu.DM.04G030040.1	59.8767150648749	2.80861004819999	0.508585360029931	5.52239657082283	3.34406655441008e-08	9.61210130233247e-06
Soltu.DM.04G030050.1	159.112477688053	2.50573019355007	1.08130745288207	2.31731519733025	0.0204865680463356	0.261737188413697
Soltu.DM.04G030060.1	282.757996377834	3.1740005905149	0.964510248899658	3.29079	0.000999064985469918	0.0382095623133152
Soltu.DM.04G030070.1	102.366953946561	3.82557107057702	1.08474686209051	3.52669475641941	0.000420781568935965	0.0208644143993154
Soltu.DM.04G030160.1	606.73698723655	-0.401243	0.204236119726332	-1.9646	0.0494600085739732	0.415051424945008
Soltu.DM.04G030230.1	28.2331753703368	2.47914658293109	0.763069127699497	3.24891480068815	0.00115846170211604	0.0423809867313775
Soltu.DM.04G030380.1	93.8878365404393	2.36347040611681	0.624403444514692	3.78516554781946	0.000153606289889428	0.00988021436645426
Soltu.DM.04G030460.1	12.418524410188	-3.84132	1.05260991392613	-3.64933	0.00026292738393079	0.0144644608271084
Soltu.DM.04G030530.1	117.128216521075	1.79036237764471	0.412880987590346	4.33626742682828	1.44922611406633e-05	0.00162560753624172
Soltu.DM.04G030620.1	181.521295174573	0.772725090956904	0.335794870867096	2.30118193575011	0.0213813495150776	0.268395704435194
Soltu.DM.04G030670.1	168.078316999793	-0.710571	0.345703653787389	-2.05543	0.0398371609647256	0.373790962044768
Soltu.DM.04G030790.1	14.842328041357	1.79093615702422	0.666186706422929	2.68833967978827	0.00718083083345675	0.142194363845286
Soltu.DM.04G030950.3	43.0619892265519	-1.04262	0.44947931829446	-2.31961	0.0203619564536042	0.261394662191559
Soltu.DM.04G031010.1	14.7777946968877	1.69103483029887	0.66055578915474	2.5600181817538	0.0104666687193831	0.179445328762135
Soltu.DM.04G031260.1	18.5886472141179	-1.8962	0.870058414729366	-2.17939	0.0293028427314288	0.317397031289678
Soltu.DM.04G031320.1	4.38273635512046	2.47352296766034	1.23746795466349	1.99885819938906	0.0456236985908214	NA
Soltu.DM.04G031570.1	1538.04288235399	0.648214611931906	0.236888990798329	2.73636444541971	0.00621221833224809	0.129863600500041
Soltu.DM.04G031690.1	1973.39472394983	-1.06822	0.444258994229792	-2.40449	0.0161949965779866	0.229878979204199
Soltu.DM.04G031740.1	11.1021478232732	-2.53873	0.890501085948242	-2.8509	0.00435961478284141	0.103670575931864
Soltu.DM.04G031770.1	728.180103062019	-0.594644	0.264272138270498	-2.25012	0.0244414047041142	0.288708796850269
Soltu.DM.04G032100.1	3.08282012843946	4.02641948291499	1.7132835152944	2.35011861549553	0.0187674293601167	NA
Soltu.DM.04G032200.1	116.029381772195	1.25176370542944	0.4975114023197	2.51605028466274	0.011867824916877	0.19145023638681
Soltu.DM.04G032220.1	13.159081610213	1.56410839244007	0.678848012790556	2.30406271060654	0.0212191235940983	0.2671779586838
Soltu.DM.04G032330.1	100.988251102088	0.784755945543266	0.305897721725593	2.5654193863112	0.01030511642318	0.178170039211296
Soltu.DM.04G032360.4	18.0969431613559	-1.23994	0.58604453387084	-2.11577	0.0343640569424508	0.347150571945812
Soltu.DM.04G032390.1	26.6665337469931	-1.29927	0.567921534509637	-2.28776	0.0221517551868155	0.273261834569928
Soltu.DM.04G032470.1	17.9384202983753	2.04929602150915	0.660788454437448	3.10128908540598	0.00192680081751344	0.0610730464630637
Soltu.DM.04G032490.1	48.9575946353351	-1.21096	0.46509261061014	-2.6037	0.00922238329165979	0.167643244104124
Soltu.DM.04G032740.1	250.606651511557	-0.490285	0.235329528745804	-2.0834	0.0372148324563027	0.361268632119338
Soltu.DM.04G032750.1	529.61355519217	-0.753019	0.31569632624691	-2.38526	0.0170669220011311	0.236062479047223
Soltu.DM.04G032780.1	805.066469482105	1.59944740961359	0.470698544000272	3.39802922698794	0.000678731685131725	0.0297993987581938
Soltu.DM.04G032840.1	33.2766738001561	-0.899443	0.439726368785627	-2.04546	0.0408094801507104	0.377251857714809
Soltu.DM.04G032930.1	130.695925156985	2.68231421473924	0.339316487551731	7.90505122251187	2.67823447360831e-15	4.10573344804154e-12
Soltu.DM.04G033170.1	55.6381806516082	-1.19076	0.422848365291326	-2.81604	0.00486199637462799	0.112081811162477
Soltu.DM.04G033220.1	85.8778887808394	1.34640008952472	0.562447824811144	2.39382220026685	0.0166738293522052	0.232725162946258
Soltu.DM.04G033230.1	73.347246128899	-1.21003	0.408024304349474	-2.96559	0.00302101393228703	0.0814876426662055
Soltu.DM.04G033390.1	101.637195245485	-1.08	0.525230404624417	-2.05624	0.039759406268488	0.373360917669783
Soltu.DM.04G033400.1	72.8991380014046	0.907717096185876	0.40866818715912	2.2211591817213	0.0263401817666746	0.298893997010523
Soltu.DM.04G033500.1	485.765470702022	0.684911407414624	0.260132315782977	2.63293472536504	0.00846506143552805	0.158901296089769
Soltu.DM.04G033520.1	17.1963670634413	2.25430042269408	0.717719401009567	3.14092167429654	0.00168417067274763	0.0551281204552765
Soltu.DM.04G033690.1	438.169432251207	0.746745282842259	0.215794572795846	3.46044515006743	0.00053928308530435	0.0250521505991385
Soltu.DM.04G033780.4	2.66749126529547	3.8000908454233	1.83269965805961	2.07349350926747	0.0381263745554365	NA
Soltu.DM.04G033890.1	10.4198900911759	1.93849357433923	0.793881061544241	2.4417934477093	0.0146145055711036	0.21698825220825
Soltu.DM.04G033970.2	60.4237941785135	1.43114099042609	0.540375269219097	2.64842059203459	0.00808688451060442	0.153843151455097
Soltu.DM.04G034090.1	100.785890933506	-1.67386	0.375871767848138	-4.45328	8.4567098863365e-06	0.00107289403495894
Soltu.DM.04G034270.1	77.1376394703809	2.07265046935811	0.524108264145688	3.95462275859472	7.66555057205453e-05	0.0058756445134798
Soltu.DM.04G034320.1	220.170593609046	0.826376618354575	0.289579319469089	2.85371420814733	0.00432113851795341	0.103349793038839
Soltu.DM.04G034380.2	4.35245066696776	5.56587304886682	1.60883	3.45957921689816	0.000541020111501639	NA
Soltu.DM.04G034660.1	3.60656683813522	-4.29882	1.93627171655923	-2.22015	0.0264083405437114	NA
Soltu.DM.04G034780.1	54.6054205545267	-1.23982	0.386991048482912	-3.20375	0.0013565212852545	0.0469070781269582
Soltu.DM.04G034810.1	128.040168302056	1.11438174087105	0.390051094276447	2.85701477889263	0.00427645925918006	0.102970869806121
Soltu.DM.04G034930.1	318.29967570742	0.547740086112633	0.249133504256171	2.1985805873361	0.0279077585675428	0.308899594830637
Soltu.DM.04G035350.1	61.1050545041672	-1.1809	0.601087272078025	-1.96461	0.0494595641257586	0.415051424945008
Soltu.DM.04G035350.2	365.991715963967	-0.92053	0.377410137981606	-2.43907	0.0147250690139107	0.218097462657351
Soltu.DM.04G035360.1	18.1810950580991	-1.37696	0.665926057680638	-2.06774	0.0386648496535629	0.367966153247255
Soltu.DM.04G035400.1	16.8152854020746	1.45092766370533	0.712827835258977	2.03545315143059	0.0418052978847276	0.381919785644636
Soltu.DM.04G035490.1	691.599144960069	-0.502736	0.230693268401631	-2.17924	0.029313848454075	0.317397031289678
Soltu.DM.04G035520.1	29.760846537741	1.25847789204973	0.627035697923253	2.00702750452298	0.0447467344338727	0.396022131498297
Soltu.DM.04G035670.1	1453.64969979607	-0.614862	0.265702776848258	-2.3141	0.0206623952782679	0.263048736013161
Soltu.DM.04G035710.1	17.8464359479231	1.31026170270541	0.654363078642532	2.00234662601003	0.0452474646054075	0.397883536750037
Soltu.DM.04G035920.1	8.98375400213207	4.0647097815825	1.27878921622082	3.17856119681308	0.00148007970426191	0.0499588004396368
Soltu.DM.04G036080.1	28.9778745134989	1.39425853685371	0.511166525713229	2.72760141112194	0.00637966442638726	0.131717516035713
Soltu.DM.04G036110.1	32.0834977065406	1.30869395451146	0.549440415890886	2.38186692616977	0.0172251208072737	0.236826100426462
Soltu.DM.04G036300.1	350.965981853079	0.451320521299939	0.226971891798172	1.98844234730732	0.046762789244566	0.403690187721508
Soltu.DM.04G036350.1	167.129224012862	0.596103139300991	0.258511734072304	2.3059036041059	0.0211160192104299	0.266292656605943
Soltu.DM.04G036370.1	40.7518235573983	-1.56205	0.707367432185001	-2.20826	0.0272260963224977	0.304283880892265
Soltu.DM.04G036380.1	98.3289799341322	0.689455759199978	0.334146261098011	2.0633352500621	0.0390807871701715	0.370582557104368
Soltu.DM.04G036620.1	135.337569100942	-1.16465	0.371294149101958	-3.13674	0.00170835173431567	0.0556227230167631
Soltu.DM.04G036720.1	423.764546227387	-0.559147	0.216407710791077	-2.58377	0.0097727727938088	0.172699258707883
Soltu.DM.04G036870.1	483.541672028365	0.767259929638561	0.208314175672592	3.68318635619145	0.000230336642597689	0.0132414777413347
Soltu.DM.04G036910.1	47.5435807475646	1.19811466470187	0.491886844178827	2.43575261034282	0.0148608442037246	0.219582401583709
Soltu.DM.04G037000.2	905.847275014915	-0.863216	0.328285517205094	-2.62947	0.00855184432106573	0.159926936462217
Soltu.DM.04G037010.1	18.0688470556027	1.82600492095573	0.745011309925988	2.45097610818436	0.0142469409387379	0.21416418766159
Soltu.DM.04G037130.1	91.0643795616406	0.799056738384578	0.319008821540219	2.50481079026787	0.0122516914622177	0.19513603128914
Soltu.DM.04G037160.1	1752.90712566973	0.83684565320988	0.366308548301304	2.2845376038605	0.022339955217839	0.273691837078787
Soltu.DM.04G037290.1	1141.30118217617	0.742835667725747	0.377973334223535	1.96531236588884	0.0493780952253424	0.415051424945008
Soltu.DM.04G037350.1	123.516325377353	-0.679677	0.336882755716183	-2.01755	0.0436384525585262	0.390074331033357
Soltu.DM.04G037480.1	96.4399101303133	2.71888205117138	0.559971123705041	4.85539688757866	1.20145860494927e-06	0.000218832004917295
Soltu.DM.04G037590.1	180.818087549043	0.977961954373364	0.331430352940344	2.95073141520443	0.00317022459393193	0.0841550528571021
Soltu.DM.04G037920.1	776.25890372574	-0.562831	0.210838827976922	-2.66949	0.0075967400379336	0.147104873408238
Soltu.DM.04G037950.1	4.87898782982159	3.12176886998207	1.27017035984496	2.45775603704304	0.0139808112481613	NA
Soltu.DM.04G038160.1	19.3400223525785	1.60080220607563	0.73611767692209	2.17465529800755	0.0296559570981349	0.319501825608081
Soltu.DM.04G038220.1	65.1565146210335	1.4114323912462	0.560745299580442	2.51706504236818	0.0118336981240763	0.19145023638681
Soltu.DM.04G038260.1	376.812566557006	-0.781506	0.319026061926922	-2.44966	0.0142990497652081	0.214668959058079
Soltu.DM.04G038270.2	14.9148679965882	-1.58444	0.651532055280518	-2.43187	0.0150210641466444	0.220532718309394
Soltu.DM.04G038280.1	1449.12158607805	-1.03772	0.380894059174068	-2.72442	0.00644140877322398	0.132546035561777
Soltu.DM.05G000080.1	100.658198776758	1.32872140660461	0.408984961607321	3.24882705071281	0.00115881910882164	0.0423809867313775
Soltu.DM.05G000240.1	257.562039141784	2.09709621899666	0.339465924640662	6.17763394430977	6.50693654355889e-10	2.78375824779789e-07
Soltu.DM.05G000490.1	92.6940587288198	-1.15112	0.532037942337535	-2.16361	0.0304941301086015	0.32426012570973
Soltu.DM.05G001310.1	4.26263277012883	3.55470756557297	1.43896188507799	2.4703278123175	0.0134989287695151	NA
Soltu.DM.05G001470.1	5536.95467298453	-0.771588	0.302753829535028	-2.54856	0.0108167375107995	0.181555386175791
Soltu.DM.05G001580.1	341.290502381822	-0.525778	0.247335429484568	-2.12577	0.0335226312158911	0.342982382562587
Soltu.DM.05G001700.1	1.77120054562093	4.26906658124686	2.05844974205638	2.07392315392752	0.0380864483037101	NA
Soltu.DM.05G001780.1	325.694280833464	0.831674147299839	0.284891731492775	2.91926390050717	0.00350859059382441	0.0895027468422533
Soltu.DM.05G001940.1	956.446107191509	0.779527576472973	0.21739443340006	3.58577523941677	0.000336078326542426	0.0176642768430699
Soltu.DM.05G002050.1	12.614033177173	2.13957136971324	0.820079747963722	2.60897964499897	0.00908126440129416	0.166227800921599
Soltu.DM.05G002520.1	288.324641896274	0.598681634226186	0.247202346578871	2.42182828161453	0.0154426458444506	0.224394086062017
Soltu.DM.05G002600.1	477.142462827299	0.810465212338772	0.371710659395471	2.18036580833293	0.0292303565188162	0.317239904731648
Soltu.DM.05G002670.1	65.3191514271364	0.883725079184678	0.355438431569926	2.48629579891341	0.0129080624895139	0.200385415659999
Soltu.DM.05G002750.1	28.6046277386154	1.4839267504374	0.595288850598485	2.49278438348965	0.0126745787292381	0.198943302306369
Soltu.DM.05G002970.1	239.721204867775	0.938480805250091	0.381417383137668	2.46050874118487	0.013874019226612	0.210859309175954
Soltu.DM.05G002980.1	6.7259821041156	2.2713150957656	1.12766123160728	2.01418212500598	0.043990415676226	0.391516632321216
Soltu.DM.05G003040.1	277.638430882188	1.00428174159889	0.274120348468626	3.66365265187102	0.000248643917661574	0.0140308389855899
Soltu.DM.05G003170.1	31.6046815419688	1.60467975500186	0.481290199227528	3.33412098891143	0.000855694283985792	0.0350586905305181
Soltu.DM.05G003180.1	140.860709564555	0.655159020214034	0.299183133021489	2.18982605602628	0.0285368542914977	0.313224326698324
Soltu.DM.05G003200.1	265.293289235741	0.841266502767482	0.308936504487436	2.72310487931249	0.00646715235706682	0.132778721831028
Soltu.DM.05G003410.1	3.61178004855246	5.29359602790278	1.70193114167823	3.11034676919003	0.00186867822653447	NA
Soltu.DM.05G003420.1	69.4873439346559	0.874953764677973	0.424455204352331	2.06135713664543	0.0392689809388964	0.371600912218075
Soltu.DM.05G003630.1	5.15580808734817	-2.09451	1.0676879482716	-1.96173	0.0497944387287254	0.415051424945008
Soltu.DM.05G003720.1	31.3370812583217	1.46972540386201	0.547463965136763	2.68460665442128	0.00726152106268775	0.143073312719883
Soltu.DM.05G003740.1	4.5446765504987	2.99156873490302	1.41914033557695	2.10801473251537	0.035029715105638	NA
Soltu.DM.05G003750.1	4.21961302801784	3.55533707347962	1.48610614576113	2.39238434187263	0.0167393029831681	NA
Soltu.DM.05G003880.1	118.252682122895	0.749941075264162	0.336521700591145	2.2285073264125	0.0258467033281722	0.295915739627907
Soltu.DM.05G003910.1	1832.30971677409	-0.852002	0.384417186983531	-2.21635	0.0266677315478314	0.300416160167732
Soltu.DM.05G004340.2	19.9434734062583	-2.17605	0.628448152773116	-3.46257	0.000535042727849735	0.024918091193731
Soltu.DM.05G004580.1	270.146860494454	1.07354571885549	0.324744940261911	3.30581199506808	0.000947016067382098	0.0368315170730678
Soltu.DM.05G004700.1	4.22003764109124	3.52210776232431	1.63407887374671	2.15540866411706	0.0311298689676727	NA
Soltu.DM.05G005150.1	20.9924739686364	3.00658687576144	0.646753449435667	4.64873728680516	3.33973263035961e-06	0.000488881011474468
Soltu.DM.05G005270.1	103.052755042611	-0.903012	0.309098919513109	-2.92143	0.00348423945281474	0.0890223180194167
Soltu.DM.05G005300.1	47.283889806681	-1.39011	0.524191786712096	-2.65191	0.0080038822230594	0.152633191280016
Soltu.DM.05G005540.1	852.533426275118	-1.00066	0.305863422721927	-3.27159	0.00106944721962858	0.0401577684635351
Soltu.DM.05G006190.1	337.844384480641	0.791386529429748	0.238531608504289	3.31774281149628	0.000907480016785777	0.0362125865266619
Soltu.DM.05G006240.1	841.04741860307	0.812264682592196	0.306194522224042	2.65277339611537	0.00798334464385652	0.15262365803314
Soltu.DM.05G006290.1	31.6266949381164	1.01954940954765	0.498178477088209	2.04655451095918	0.0407018450939379	0.376446024307734
Soltu.DM.05G006500.1	57.6852282739949	1.73234106547421	0.42383172079026	4.08733226065326	4.36361960750302e-05	0.00385928587978969
Soltu.DM.05G006520.1	478.890864970232	-0.87032	0.325155158158642	-2.67663	0.00743667036930463	0.145382559100667
Soltu.DM.05G006650.1	472.547102843083	0.86451090495653	0.282168421778501	3.06381167498311	0.00218536432747445	0.0658224056157689
Soltu.DM.05G006810.2	10.6087917749604	-2.30827	0.943840316512162	-2.44562	0.0144604340821507	0.215649110264206
Soltu.DM.05G006900.1	280.380223464711	1.39881416511925	0.319424101908994	4.37917538707766	1.19129228756711e-05	0.00139586069567418
Soltu.DM.05G007070.1	131.59261945719	1.13436524088095	0.28759235512542	3.94435116464154	8.00163314198546e-05	0.00608256377189936
Soltu.DM.05G007110.1	111.549351359447	1.97999710172775	0.606752873521837	3.26326777858514	0.00110135402591505	0.040930320526734
Soltu.DM.05G007960.1	24.9110369369278	-1.00526	0.504288578246026	-1.99342	0.0462154286729528	0.402092862523901
Soltu.DM.05G008020.1	31.457163924417	0.997078121071076	0.491057989751389	2.03046919484168	0.042308869367845	0.383784004384061
Soltu.DM.05G008110.1	3.82862161621353	-2.76252	1.37899129025677	-2.00329	0.0451461779828692	NA
Soltu.DM.05G008140.1	18.1555370917241	1.81938306605191	0.648655181712742	2.8048539768817	0.00503393795455946	0.114434158969901
Soltu.DM.05G008150.1	50.2202873397772	2.30044950824207	0.505847672975886	4.54771195191746	5.4232292246659e-06	0.000733571506007014
Soltu.DM.05G008330.1	12.6330108826094	1.48629461522319	0.736820093639585	2.01717437954428	0.0436773187565517	0.390147080973471
Soltu.DM.05G008450.1	638.739005663545	1.05428277415838	0.413005566748034	2.55270838710408	0.010688894703358	0.181555386175791
Soltu.DM.05G008540.1	934.926648998921	1.01806332790626	0.43290137610249	2.35172116354104	0.0186867770749747	0.247481818161619
Soltu.DM.05G008850.1	14.0898691812243	1.51812741717784	0.710491753765106	2.1367277088479	0.0326201449317741	0.33712370009265
Soltu.DM.05G008960.1	495.534	1.22207782993302	0.254140283036074	4.80867423036417	1.51934572083785e-06	0.000254089853459393
Soltu.DM.05G009020.1	628.36228105623	-0.63989	0.325118617536169	-1.96817	0.0490480634966728	0.41351428784821
Soltu.DM.05G009120.1	110.969563921481	0.86577465392696	0.425582742008665	2.0343274490894	0.0419185914042922	0.382203266969077
Soltu.DM.05G009280.1	30.5474441111802	-1.59105	0.585582160861692	-2.71705	0.00658670076903272	0.134522885307397
Soltu.DM.05G009490.1	30.7599617312301	-1.1445	0.446618473820766	-2.56259	0.0103894845791312	0.179115011500315
Soltu.DM.05G009520.2	72.0249628097232	-0.998691	0.365562960067314	-2.73193	0.00629650409992093	0.130745746438285
Soltu.DM.05G009540.1	638.038621616098	0.59524872781868	0.249614566281605	2.38467144239949	0.0170943808208082	0.23624482649284
Soltu.DM.05G009590.1	11.1290190805765	2.87130578781193	0.888468347856583	3.23174797924869	0.0012303551654386	0.0438635922934271
Soltu.DM.05G010020.1	52.6440925934308	1.75140580433215	0.442144960587449	3.96115744936949	7.45873277570246e-05	0.0057651616866312
Soltu.DM.05G010060.1	57.1476166333636	1.14005058142197	0.392683770147445	2.9032281649784	0.00369337448535347	0.0924398871191325
Soltu.DM.05G010270.1	97.3010631583887	1.27335950058521	0.418806616104544	3.04044743234751	0.00236226924645153	0.068651350802089
Soltu.DM.05G010370.1	73.0592023872556	1.62500323086732	0.407582712899638	3.98692873725352	6.69341190691143e-05	0.00528105055000353
Soltu.DM.05G010380.1	9.5411813519972	-2.29384	0.934571888699158	-2.45443	0.0141108903379872	0.212773720211158
Soltu.DM.05G010410.1	15.3072647648005	-1.39557	0.698001132108652	-1.99938	0.0455667965004857	0.400161978009435
Soltu.DM.05G010580.1	29.2698125810896	-1.03571	0.448425495692436	-2.30966	0.0209067635796519	0.264848411152323
Soltu.DM.05G010850.1	8.69069536697531	1.7435873661821	0.839812979120919	2.07616149015369	0.0378790176404167	0.364544508359568
Soltu.DM.05G011500.1	464.416702999084	-0.572375	0.242608761617822	-2.35925	0.0183119584388528	0.244106367710969
Soltu.DM.05G011700.1	29.0802013153699	2.10475865492581	0.698594883532321	3.01284579166035	0.0025881039450509	0.0726881834704678
Soltu.DM.05G011720.1	16.2766110715483	1.52987077013156	0.703612329733545	2.17430921187939	0.0296819210678523	0.319501825608081
Soltu.DM.05G012350.1	784.213870126878	-0.50201	0.249655985610071	-2.01081	0.0443457736256991	0.393908668091918
Soltu.DM.05G012720.1	4494.88073779346	-0.629239	0.208311463734426	-3.02066	0.00252221377337614	0.0717135155719127
Soltu.DM.05G013050.1	9.7335021270113	1.81801619576553	0.887498008931169	2.04847354863928	0.0405136213434745	0.376218363571205
Soltu.DM.05G013130.1	323.150935574454	0.716130354550107	0.255516415545198	2.80267846205534	0.00506801684387612	0.114816795394021
Soltu.DM.05G013260.1	238.201208721334	-0.969072	0.441824107510205	-2.19334	0.0282825803546672	0.311735379391527
Soltu.DM.05G013680.1	26.4788084423257	1.73873745057579	0.771208826655243	2.2545611389288	0.0241608890143435	0.287306861220338
Soltu.DM.05G014290.1	203.938130503747	0.701150730678427	0.345450806342173	2.02966882058434	0.0423902142632034	0.384143045116202
Soltu.DM.05G015440.1	2.98732752170572	5.01802851728157	1.80305294007341	2.78307331180041	0.00538466374190216	NA
Soltu.DM.05G015670.1	667.753220701618	1.19761852546475	0.304368582368522	3.93476395015931	8.32785028166145e-05	0.00622826737124245
Soltu.DM.05G015710.1	346.21373685623	-0.582605	0.262707839797705	-2.21769	0.0265758475337209	0.300272782566795
Soltu.DM.05G016460.1	105.862662427976	-1.28195	0.577284023086516	-2.22066	0.0263738080324918	0.298893997010523
Soltu.DM.05G016500.1	99.1419685483237	1.35779430425658	0.645172924367678	2.10454322085405	0.0353310885649977	0.352085972503629
Soltu.DM.05G016630.1	639.667535201552	1.17722856272347	0.347637319153473	3.38636992596228	0.000708238424424733	0.030571312383768
Soltu.DM.05G016690.1	1.65492693854761	-4.20334	2.13474397626343	-1.96901	0.0489516414649718	NA
Soltu.DM.05G017540.1	21.3491126723129	1.60116044926286	0.629175027260548	2.54485696330697	0.0109322509418267	0.182826989387131
Soltu.DM.05G017710.1	8.03497451021095	2.12531499495839	1.06977520661374	1.98669307516096	0.0469564196826891	0.40390846825735
Soltu.DM.05G017980.1	29.3520150854876	-1.13962	0.478540543560001	-2.38144	0.0172450044384105	0.23689137758457
Soltu.DM.05G019690.1	96.4582817601404	-0.666265	0.303851808864822	-2.19273	0.0283268564890874	0.311849701958858
Soltu.DM.05G019710.1	185.363708231894	0.61463468146693	0.263145298589996	2.33572358982019	0.0195056522126525	0.254427644066848
Soltu.DM.05G019730.1	235.814874516347	1.09900380984948	0.385160753032596	2.85336395568961	0.00432590457925125	0.103349793038839
Soltu.DM.05G020000.1	27.4306645126502	1.18426969358849	0.558023201030002	2.12225887992211	0.0338160045115054	0.345024525232199
Soltu.DM.05G020480.1	8.77754668671789	2.68687050163654	1.03491907059705	2.5962131513206	0.00942575719943884	0.169130395665348
Soltu.DM.05G020560.1	551.033383378591	0.845086487269044	0.369837728419102	2.28502	0.0223116739177957	0.273691837078787
Soltu.DM.05G020940.1	430.05508159333	2.14156972424083	0.274279034248194	7.80799644460949	5.81042244531176e-15	8.22219471568885e-12
Soltu.DM.05G020980.2	29.7339511806721	1.09370758751889	0.471105970592104	2.32157445626145	0.0202558606396242	0.26057819043813
Soltu.DM.05G020990.1	31.7619877188186	1.3401014482708	0.493979432853123	2.71286891547418	0.00667034871856508	0.135588657488092
Soltu.DM.05G021160.1	100.938531439688	1.09852394284144	0.406994469920157	2.6991127006147	0.00695246275135186	0.140062245920469
Soltu.DM.05G021180.1	18.6339302361558	1.25907857435652	0.565294300242477	2.22729748701952	0.0259273983768621	0.296432828179463
Soltu.DM.05G021320.1	442.113969634523	-0.666154	0.289532234164094	-2.30079	0.0214033756472293	0.268395704435194
Soltu.DM.05G021430.1	119.582778887076	-1.5581	0.409397645554816	-3.80584	0.000141322326651537	0.00931815598954005
Soltu.DM.05G021970.1	163.388105345698	0.721176841399408	0.26301555741139	2.74195507101276	0.0061074694908177	0.128349637153085
Soltu.DM.05G022070.1	419.899964094264	2.76862709097709	0.355673095174394	7.78419039432705	7.01610324599481e-15	8.60454902088804e-12
Soltu.DM.05G022540.1	4336.31879425845	-0.496414	0.221051685603482	-2.24569	0.0247237795009284	0.290433363792515
Soltu.DM.05G022550.2	4.47932438930198	4.58672277210084	1.60638441063095	2.85530831956922	0.00429950673028466	NA
Soltu.DM.05G022580.1	65.8084294310024	1.03482595201384	0.367999977828529	2.81202721293646	0.00492303380726748	0.112782229039219
Soltu.DM.05G022590.1	2881.92444357139	2.46058473703601	0.361992131882519	6.79734314732169	1.06566068695671e-11	7.00139071330559e-09
Soltu.DM.05G022670.1	159.617627360195	-1.7543	0.563173353032235	-3.11503	0.0018392407262886	0.0589454223010541
Soltu.DM.05G022780.1	42.6311153514697	1.27223384305948	0.415887002761519	3.05908536360058	0.00222013878939683	0.065946421118131
Soltu.DM.05G022810.1	334.323239193969	0.663339659807811	0.258036378555802	2.57072147547738	0.0101486911300029	0.17629397736311
Soltu.DM.05G022870.1	139.614238282356	-0.767578	0.322395111720445	-2.38086	0.0172721878749822	0.236941959842038
Soltu.DM.05G022900.1	521.334949116168	-0.669452	0.341432636804119	-1.96071	0.0499123441925911	0.415469449668283
Soltu.DM.05G023040.1	129.699615492555	0.727945372421358	0.288119337802415	2.52654118246157	0.0115191882158668	0.188372927906462
Soltu.DM.05G023070.1	5295.97148799031	0.500979079446203	0.244309606826604	2.05059099375395	0.0403067941798309	0.375429973167331
Soltu.DM.05G023280.1	617.824037314795	0.5811525896034	0.209999409262983	2.76740106861739	0.00565051925561012	0.123305993150894
Soltu.DM.05G023550.1	176.207278301816	0.960949373888759	0.296371253075168	3.24238388142535	0.00118534240748397	0.0426091189239837
Soltu.DM.05G023610.1	1207.63125380693	1.38782431713308	0.411936575040373	3.36902426543955	0.000754347875224748	0.0320484607682089
Soltu.DM.05G023660.1	15.8658808125028	-1.39965	0.612219719959741	-2.28619	0.0222433419356485	0.273644706938525
Soltu.DM.05G024420.1	18.2145490298547	-1.51874	0.568320638683419	-2.67234	0.00753252829085745	0.146616468134178
Soltu.DM.05G024430.1	28.1526953321747	1.2043244786306	0.538573619350627	2.23613715072545	0.0253427885721654	0.293397676616405
Soltu.DM.05G024540.1	341.559123227414	0.599614583270493	0.253141435128859	2.36869393967553	0.0178510186555257	0.240929815984629
Soltu.DM.05G024640.1	8.27914036785841	2.40202713161044	1.07020457385526	2.24445605101226	0.0248030736091328	0.290512217697868
Soltu.DM.05G024800.1	576.235667522208	-0.667047	0.203894207596355	-3.27154	0.00106965136698914	0.0401577684635351
Soltu.DM.05G024810.2	33.6135814950239	-1.83615	0.466322357263568	-3.93751	8.23319797302527e-05	0.00620729138982676
Soltu.DM.05G024990.1	25.009055752337	1.32200667709745	0.502761326252476	2.62949158590127	0.00855126479992687	0.159926936462217
Soltu.DM.05G025190.1	1813.91007793448	-1.37718	0.409679896752693	-3.3616	0.000774919719832491	0.0327424089449378
Soltu.DM.05G025210.1	2489.01086180006	-0.411903	0.197172617305586	-2.08905	0.0367033292247555	0.358383463067199
Soltu.DM.05G025250.1	12.8898960688581	2.43224842906173	0.792196709097253	3.07025818351783	0.00213873799173303	0.0652474694791391
Soltu.DM.05G025320.1	1094.64484611912	0.51608779253502	0.237500406664493	2.17299751096459	0.0297805046195105	0.320188289293112
Soltu.DM.05G025330.1	109.274434273516	-0.701526	0.293638704303485	-2.38908	0.0168907366769288	0.234507163704741
Soltu.DM.05G025360.1	662.757434727068	0.599362427999119	0.260940062806723	2.29693524847146	0.0216224638300201	0.269672437028509
Soltu.DM.05G025440.1	1715.93953289727	0.551179571726208	0.202601097076155	2.72051622464329	0.00651800731827066	0.133673648413497
Soltu.DM.05G025510.1	636.901837063684	-0.596491	0.221812871736337	-2.68916	0.00716312580748135	0.142075899183467
Soltu.DM.05G025660.1	578.405352603233	-0.795209	0.311861631988307	-2.54988	0.0107760379484533	0.181555386175791
Soltu.DM.05G025780.1	2382.00542024894	-0.733384	0.274641374947634	-2.67033	0.00757759815872688	0.14688882584609
Soltu.DM.05G026630.1	69.5287243747821	1.25999475832815	0.333402847197881	3.77919615539553	0.000157335449243533	0.0100848185515123
Soltu.DM.05G026740.3	17.6585622880859	1.48400436126596	0.600984285806435	2.46928979062179	0.0135381533295996	0.206850389245278
Soltu.DM.05G026760.1	109.537037818475	0.59900020530832	0.294361051377028	2.03491665254687	0.0418592601156121	0.382155309720496
Soltu.DM.05G026780.1	587.552139965213	1.11143280558887	0.258394698297339	4.30129879952075	1.69799909785771e-05	0.00184830718367991
Soltu.DM.05G026820.1	226.944283978843	1.34280859506954	0.392475991804385	3.42137767178079	0.000623047462756844	0.0278870586979925
Soltu.DM.05G026870.1	3897.53990165092	0.464235136278316	0.200849014743244	2.31136377179531	0.0208127702699416	0.264231692122736
Soltu.DM.05G026900.1	1271.50030902368	-0.500792	0.244025410238743	-2.05221	0.0401491202784317	0.374990845309769
Soltu.DM.05G027040.1	323.176242815752	-0.483994	0.235774341524337	-2.05279	0.0400933537946496	0.374775069312182
Soltu.DM.05G027160.1	292.663281947525	0.672117170315497	0.280041481512582	2.40006290027179	0.0163922548177455	0.23072067301243
Soltu.DM.06G000140.1	191.596059921147	0.786352655215758	0.25909717519501	3.03497193523591	0.00240558070411319	0.0695262126334559
Soltu.DM.06G000320.1	9.54918938914001	2.42154521750412	0.858942083976864	2.81921827172848	0.00481407699790707	0.11139592509874
Soltu.DM.06G000430.1	465.363578461823	1.32315717508843	0.512875904422558	2.57987782946863	0.00988352739198804	0.173655558646621
Soltu.DM.06G000500.1	351.126388417671	0.731441303293097	0.258750870181379	2.82681678627929	0.00470132175443693	0.109336934253631
Soltu.DM.06G000510.1	372.401022939977	-0.829564	0.299160471275415	-2.77297	0.00555468500482434	0.121792592787543
Soltu.DM.06G000570.1	91.378442425741	1.05738915518819	0.323928578809042	3.26426633635041	0.00109747946110699	0.040870096744881
Soltu.DM.06G000700.1	9.94312739201603	-2.2213	0.882230529425425	-2.51782	0.0118083833590687	0.191220968550553
Soltu.DM.06G000710.1	27.8134706845644	1.60522955765719	0.556051038583663	2.88683852069754	0.00389133888192475	0.0961306265769886
Soltu.DM.06G001220.1	47.9712144420617	1.05016366990737	0.472808609535114	2.22111790844912	0.0263429763850448	0.298893997010523
Soltu.DM.06G002200.1	23.3470657506466	-1.48098	0.747445447111432	-1.98139	0.0475470385968173	0.406825731175373
Soltu.DM.06G002900.1	2868.53334427793	-0.504065	0.226813205471294	-2.22238	0.0262577919467589	0.298540383592446
Soltu.DM.06G003040.1	2083.35123406587	-0.804068	0.282527194990024	-2.84598	0.00442743444262112	0.104419338469818
Soltu.DM.06G003060.2	12.8824365740422	3.58504272969278	1.05923539762398	3.38455714162739	0.000712931779334445	0.030571312383768
Soltu.DM.06G003120.1	28.5171596150625	-1.15527	0.543345569856463	-2.12621	0.0334858615982503	0.342796833590101
Soltu.DM.06G003900.1	178.256153870438	1.77860139291555	0.390316856762107	4.55681419365289	5.19353281561444e-06	0.000711627276571131
Soltu.DM.06G003960.1	912.568175733043	1.06742	0.241005316053503	4.42902906298149	9.46582679205128e-06	0.00116868019910453
Soltu.DM.06G004040.1	303.082231226262	-0.664564	0.319545497747892	-2.07972	0.0375515673228564	0.363470176363611
Soltu.DM.06G004100.1	1123.37615623929	0.996076067416264	0.385092186606091	2.58659121649525	0.00969305107319717	0.172283
Soltu.DM.06G004150.1	628.322650242972	0.651999502476041	0.214959808562161	3.03312282810997	0.00242037062941581	0.0697886177096133
Soltu.DM.06G004190.1	141.593126708564	0.813112525566204	0.323980611304964	2.50975674837782	0.0120814353128011	0.193093035633613
Soltu.DM.06G004210.1	438.066300481404	0.861562616074232	0.408533223066797	2.10891689446114	0.0349517556598567	0.350490991221609
Soltu.DM.06G004480.1	31.2818787488537	2.82998797919539	0.67021813742743	4.2224879052931	2.41620368317615e-05	0.0024156784215059
Soltu.DM.06G005160.1	291.83895489379	1.88720325233692	0.388678139011086	4.8554396631067	1.20119926440079e-06	0.000218832004917295
Soltu.DM.06G005360.1	49.6643310397234	1.04320958014143	0.491481276599236	2.12258254751806	0.033788848705564	0.345024525232199
Soltu.DM.06G005390.1	278.856912422102	-0.649201	0.330537943565015	-1.96407	0.0495214500210344	0.415051424945008
Soltu.DM.06G005550.1	117.41062573171	-0.901886	0.428225425738673	-2.1061	0.0351955173312367	0.351128801092624
Soltu.DM.06G005680.1	14565.5464344096	-0.399089	0.200893913207252	-1.98657	0.0469702725199791	0.40390846825735
Soltu.DM.06G005820.1	82.8394951766565	0.615355552354708	0.313187132970706	1.96481747675204	0.0494353666828284	0.415051424945008
Soltu.DM.06G006540.1	7375.29503916827	-0.455674	0.220221394908692	-2.06916	0.0385306626974555	0.367640078310369
Soltu.DM.06G007000.1	9.0867417324205	-2.38873	0.847029457390324	-2.82012	0.00480051199576707	0.111221937876739
Soltu.DM.06G007740.1	1220.19561860777	-0.526969	0.211723444756182	-2.48895	0.0128120422264244	0.200246668476892
Soltu.DM.06G009120.1	148.984744055602	-0.630206	0.292650299504812	-2.15344	0.0312838637258143	0.329798256217811
Soltu.DM.06G009170.1	221.61609476385	0.799509775594981	0.268273747544337	2.98020131642903	0.0028805900323213	0.0788561521347957
Soltu.DM.06G009640.1	332.487612237932	-0.812143	0.364377045372213	-2.22885	0.025823590596162	0.295915739627907
Soltu.DM.06G009650.1	211.166860129933	0.751273416948409	0.28886113668564	2.60081167570147	0.00930034936794743	0.168229328390129
Soltu.DM.06G009850.1	286.072501374658	0.575145401074423	0.278274100901997	2.0668305070797	0.0387501277670303	0.368206276034241
Soltu.DM.06G010160.1	100.802673361431	0.79093363162456	0.350917922833121	2.25389921734117	0.0242025089375181	0.287430183611739
Soltu.DM.06G010280.1	239.484775424591	0.891962130349579	0.323121479557016	2.7604544630472	0.00577210042021886	0.124446819390421
Soltu.DM.06G010410.1	139.06721772643	1.53650200401382	0.369608147229752	4.15711075507953	3.22297762809408e-05	0.00302499471665401
Soltu.DM.06G010530.1	695.011765295735	-1.10757	0.322935023844505	-3.42969	0.000604271246006884	0.0273124664411367
Soltu.DM.06G010590.1	112.381880401007	1.4123179990066	0.559311116168311	2.52510268110172	0.0115664488658013	0.188727520792507
Soltu.DM.06G010800.1	20.9919780494737	1.33291575350322	0.648022568610852	2.05689711758118	0.0396961233142679	0.373147615988386
Soltu.DM.06G010900.1	619.19135869943	-0.533012	0.227777507860151	-2.34006	0.0192808904144852	0.252090447807298
Soltu.DM.06G011420.1	107.933	1.08918622158841	0.468175125521023	2.32645042894212	0.0199945340364407	0.25830017425166
Soltu.DM.06G011450.1	183.63106021913	1.91945343407751	0.423327498982413	4.53420446035626	5.78209990568513e-06	0.000770779056992635
Soltu.DM.06G012010.1	51.9953471589175	0.837450648805611	0.420270312778797	1.99264764448492	0.0463000441354991	0.402092862523901
Soltu.DM.06G012320.1	209.651525406437	-0.836434	0.347127326694626	-2.40959	0.0159705308899439	0.228278077895422
Soltu.DM.06G012510.1	133.924802639203	-0.642666	0.323338727542851	-1.98759	0.0468565746051358	0.403734682171465
Soltu.DM.06G012620.1	345.790469602348	1.62468143827486	0.457942810677126	3.54778238765789	0.00038848905201683	0.0198179060856244
Soltu.DM.06G012630.1	69.8407044429009	1.78291471605047	0.43707223855921	4.07922205703976	4.51866592000312e-05	0.00393959138693732
Soltu.DM.06G012640.1	128.016685952305	1.33114999467857	0.417610867018555	3.18753677121009	0.00143490211760316	0.0489730229228715
Soltu.DM.06G012920.1	17.3395443856755	4.30947654357221	0.913585356328661	4.71710334860259	2.3922618583046e-06	0.000376137172182662
Soltu.DM.06G013160.1	1043.12921843063	-0.450896	0.198033598094129	-2.27686	0.0227943221305177	0.276742929375804
Soltu.DM.06G013280.1	566.397406085793	0.763606363115818	0.338275497904576	2.25735049640285	0.0239861823786653	0.285783556371714
Soltu.DM.06G013330.1	3.47754084102136	4.20604890685775	1.7375384251399	2.42069403818744	0.0154909094239878	NA
Soltu.DM.06G013480.1	91.9497879333799	1.60743951519336	0.532579621547147	3.01821446063547	0.0025426889340188	0.0719204233874608
Soltu.DM.06G013490.1	216.13260763358	1.18414361827182	0.282458797519776	4.19227026621082	2.76176700161231e-05	0.00273147665385269
Soltu.DM.06G013590.1	4.54919959905638	3.64381472633669	1.47367439678873	2.4726050301728	0.0134132293241848	NA
Soltu.DM.06G013640.1	114.490847321964	0.986743708136915	0.443755129211366	2.22362209061232	0.0261738810028161	0.297954650326612
Soltu.DM.06G013790.1	74.5822407244169	1.53040589221769	0.549133533150923	2.78694670754531	0.00532072283362467	0.118355522669117
Soltu.DM.06G013800.2	21.429020150892	2.28949846261227	0.671609754190539	3.40897142771802	0.000652083090166354	0.0287667158913675
Soltu.DM.06G013910.1	66.7090606115685	1.25132054066434	0.369212537553424	3.38916047910015	0.00070106967927368	0.0304890728603277
Soltu.DM.06G013950.1	19.7660116613015	-1.2928	0.562516958340431	-2.29824	0.0215479547455268	0.269290880094233
Soltu.DM.06G014000.1	32.2137669530507	2.18846413942355	0.581007493492933	3.76667110826199	0.000165438711678772	0.0104584554640643
Soltu.DM.06G014480.1	3.55754369360498	5.27626009245904	2.42666332899703	2.17428599567613	0.0296836634863058	NA
Soltu.DM.06G014610.1	97.4356812505573	1.43504642236642	0.501090495396984	2.86384682118051	0.00418530352944369	0.101173250627656
Soltu.DM.06G014770.1	38.9804618504644	1.36078094732093	0.514543253531516	2.64463859545597	0.00817782088913362	0.15509195162526
Soltu.DM.06G014810.1	433.277175674244	-0.622007	0.268078683697036	-2.32024	0.0203278546158591	0.261139115581945
Soltu.DM.06G014980.1	28.0985401764599	1.21628812260347	0.607320264388305	2.00271289124284	0.0452081143015074	0.397727628259459
Soltu.DM.06G015020.1	49.0556984406725	1.50982695399429	0.491898865424215	3.06938490840431	0.0021450003535121	0.0653301763298155
Soltu.DM.06G015480.1	1759.73238471735	1.07829384000986	0.336311640188032	3.20623407327498	0.00134484543676187	0.0466788238767383
Soltu.DM.06G015620.1	90.2810824916388	0.66148944086655	0.323027040857543	2.04778348930321	0.0405812188491335	0.376269923964221
Soltu.DM.06G015870.1	31.1743985244461	-1.0591	0.445931075706212	-2.37502	0.0175478909078927	0.238412851655535
Soltu.DM.06G015940.1	84.9445484526123	-0.707734	0.323603177189611	-2.18704	0.0287393218178029	0.314321381783771
Soltu.DM.06G016050.1	26.1880584673564	1.51164191406992	0.527590943048156	2.86517790721806	0.00416775019208793	0.101064940433806
Soltu.DM.06G016130.2	48.4617566600433	0.865138712187266	0.366514125709057	2.36045121184231	0.0182527190516639	0.244106367710969
Soltu.DM.06G016970.1	15.4531910988191	1.77175850277706	0.671938658157005	2.63678608347471	0.00836955928503438	0.157752471933906
Soltu.DM.06G017010.1	295.00638370576	2.67072828553799	0.508687081736038	5.2502380764681	1.51902754773923e-07	3.77622037408255e-05
Soltu.DM.06G017030.1	425.747999605166	-0.98258	0.387839337577257	-2.53347	0.0112938738942924	0.18697578854414
Soltu.DM.06G017440.1	382.555288971899	1.92304057759724	0.518893706347421	3.70603951073881	0.000210525471336809	0.0124528185553438
Soltu.DM.06G017750.1	381.440473633847	-0.749518	0.333058518740843	-2.25041	0.0244229111683085	0.288708796850269
Soltu.DM.06G017840.1	59.3555528940845	1.89724713122853	0.409303415214431	4.63530735563147	3.56407512837448e-06	0.00051222442235607
Soltu.DM.06G017850.1	13.5333131129149	1.82113844165064	0.69105299151037	2.63530939598474	0.00840606219639132	0.158116482786109
Soltu.DM.06G018060.1	34.5617833608895	2.76306643156227	0.789155249824238	3.50129639532609	0.000463000600745112	0.0224378737481594
Soltu.DM.06G018070.1	26.4658622352295	2.16544023942595	0.55893090303324	3.87425391524142	0.000106951855276706	0.00745259973359955
Soltu.DM.06G018090.1	1215.4137037078	-0.79344	0.333531798079611	-2.3789	0.0173642046987519	0.23750474816625
Soltu.DM.06G018170.1	25.0632032870158	2.48691988866819	0.745811297127173	3.33451624861098	0.000854479080666731	0.0350586905305181
Soltu.DM.06G018310.1	182.414742013671	-0.620956	0.293095790525465	-2.11861	0.0341232257788562	0.346130324576098
Soltu.DM.06G018320.4	106.901522198642	-0.756987	0.3544152618345	-2.13588	0.0326894851742243	0.337650628447518
Soltu.DM.06G018440.1	5.98677694126172	2.63754046167607	1.25112926946708	2.10812785380646	0.0350199317065741	0.350490991221609
Soltu.DM.06G018660.1	685.778493506427	-1.25168	0.363551603620203	-3.44291	0.000575484249362009	0.0263348463961779
Soltu.DM.06G018830.1	78.8821924728578	0.794604097046421	0.314443950763145	2.52701346334678	0.0115037092698047	0.188372927906462
Soltu.DM.06G018840.1	1032.2771614567	0.984170424333099	0.451052050497657	2.1819442417948	0.02911364811252	0.316629072450179
Soltu.DM.06G018870.1	2712.91163632571	-0.568493	0.277054167407817	-2.05192	0.0401775404321449	0.374990845309769
Soltu.DM.06G019160.1	929.405341249562	0.547063090791314	0.21748075195788	2.51545521093869	0.0118878781037172	0.19145023638681
Soltu.DM.06G019370.1	20.4817716147511	-2.96265	0.782365900114368	-3.78678	0.000152611510180991	0.00985067137294567
Soltu.DM.06G019390.1	148.09952577411	0.782936431383555	0.320155737223895	2.44548618173293	0.0144656991773228	0.215649110264206
Soltu.DM.06G019520.1	7.8733043408915	-2.10876	0.924108581332659	-2.28194	0.0224929085070493	0.274207783231066
Soltu.DM.06G019540.1	575.146905491454	-0.833499	0.395503151581785	-2.10744	0.035079527720135	0.35071901735848
Soltu.DM.06G019590.1	94.3210465492779	1.89500846633387	0.46453228601426	4.07939022407519	4.5153986090715e-05	0.00393959138693732
Soltu.DM.06G019670.1	1727.30603072747	-0.528524	0.212884192565886	-2.48268	0.0130397797820652	0.201241433616503
Soltu.DM.06G019720.1	35.1283	1.16631351736014	0.530037467164816	2.20043598728742	0.0277759769152264	0.307890199729088
Soltu.DM.06G019850.2	46.2796187829362	-0.871941	0.422443211538476	-2.06404	0.0390136821465075	0.37013702772932
Soltu.DM.06G019860.1	208.359597880791	0.702722719303011	0.282555449985128	2.48702588939621	0.0128816024365309	0.200333114414098
Soltu.DM.06G019970.2	12.4488881793491	1.66204440307498	0.818676594487666	2.03015991206528	0.0423402872133359	0.383879706050531
Soltu.DM.06G020400.1	17.1002067106209	-1.44097	0.612382429392056	-2.35305	0.018619968562283	0.246781658264955
Soltu.DM.06G020690.1	883.996351546395	-0.657147	0.287463752886425	-2.28602	0.0222533421167663	0.273644706938525
Soltu.DM.06G020830.1	58.8205888738344	0.827351168970674	0.358286698516957	2.30918750931949	0.0209331783883674	0.264848411152323
Soltu.DM.06G021130.1	32.1401588040674	-1.07647	0.483109624246586	-2.22822	0.0258660855252052	0.295915739627907
Soltu.DM.06G021330.2	954.206457487726	-0.537065	0.193426478311339	-2.77658	0.00549335296834575	0.121024815815196
Soltu.DM.06G022050.1	3.27020438661677	4.11446242589797	1.65901530181375	2.48006297554926	0.0131359180160733	NA
Soltu.DM.06G022340.1	1063.5108861166	1.17726232741966	0.416365803404889	2.82747122312265	0.00469172320251957	0.109251822827279
Soltu.DM.06G022360.1	80.862062572984	-0.694644	0.303427224381259	-2.28933	0.0220604575586405	0.272967687689163
Soltu.DM.06G022700.1	2233.34655557748	-0.59405	0.228224207208887	-2.60292	0.00924324665274677	0.167856629243761
Soltu.DM.06G022990.1	24.3823510884972	-1.76019	0.672938378783733	-2.61568	0.00890500762447973	0.16398050076069
Soltu.DM.06G023010.1	9.1649918212533	-4.7658	1.66461490478903	-2.86301	0.00419642547156521	0.101308980282039
Soltu.DM.06G023160.1	91.3354663859956	-0.684239	0.301317978703783	-2.27082	0.0231578324313356	0.279285570829317
Soltu.DM.06G023190.1	53.7712029616222	1.95125589765203	0.564270998106337	3.45801202649142	0.000544177091703315	0.0251524667813422
Soltu.DM.06G023200.1	7.59564205596752	-2.46375	1.16435964135231	-2.11597	0.0343474684493211	0.347150571945812
Soltu.DM.06G023440.1	30.5400860586078	-3.52087	0.844468981152983	-4.16933	3.05495143856301e-05	0.00289684982803119
Soltu.DM.06G023670.1	570.109890414647	-0.506339	0.242970497027276	-2.08395	0.0371643711337861	0.361159942618663
Soltu.DM.06G023940.1	69.8662361666832	-1.84051	0.601084139720066	-3.06199	0.00219869784749804	0.0658224056157689
Soltu.DM.06G024060.1	82.3275333742877	0.961913229714076	0.36685099963457	2.62208152811977	0.00873945217234209	0.161416628677114
Soltu.DM.06G024070.1	1050.15609849667	-0.674296	0.23605830843293	-2.85648	0.00428367856591405	0.103009870455627
Soltu.DM.06G024260.1	820.968118331089	-1.02489	0.345070908773009	-2.97009	0.00297708914273944	0.081031298609337
Soltu.DM.06G024270.1	319.824964054091	1.56992608243019	0.400260540871618	3.92226043319553	8.77220984882093e-05	0.00645494289515639
Soltu.DM.06G024310.1	116.92842153336	-0.690578	0.278982767342454	-2.47534	0.0133108748336897	0.204567129023021
Soltu.DM.06G024640.1	31.4063295709547	1.1812237276234	0.530445106920893	2.22685384823346	0.0259570431656249	0.296587432344619
Soltu.DM.06G024660.1	278.314619008947	0.901313905001636	0.340753154366736	2.64506401027061	0.00816754650096696	0.155056950909998
Soltu.DM.06G024710.1	86.6196951000833	-1.06397	0.483600524428948	-2.2001	0.0277998272314642	0.307890199729088
Soltu.DM.06G024890.1	16.3183848745421	1.80072584806746	0.845677338764816	2.12932966927738	0.0332269947654791	0.340905630622283
Soltu.DM.06G024950.1	3041.71098600789	-0.492048	0.208297498319635	-2.36224	0.0181650543391336	0.243737665662073
Soltu.DM.06G025050.1	46.1008198165927	1.82730128070999	0.444427807804258	4.11158178813778	3.92957621268148e-05	0.0035262675126092
Soltu.DM.06G025300.1	196.185011361339	-0.483777	0.245870319578547	-1.96761	0.0491127624076613	0.413870076615363
Soltu.DM.06G025420.1	43.4037331615876	1.3637075303282	0.463092731193821	2.94478284470728	0.00323181401702904	0.0851754307410692
Soltu.DM.06G025450.1	815.085368804859	-0.542124	0.246166184891658	-2.20227	0.0276463068645142	0.307114408864495
Soltu.DM.06G025720.1	2.85789330146582	4.96094712951553	1.90179040749558	2.6085667011269	0.00909222899837336	NA
Soltu.DM.06G025800.1	36.9440207304704	-1.43904	0.679843964690327	-2.11671	0.0342840508105735	0.346723143876477
Soltu.DM.06G025850.1	62.360257812553	-0.879104	0.407525875849096	-2.15717	0.0309922208641892	0.327851003460394
Soltu.DM.06G026090.1	8218.90362576075	-0.495705	0.2210847964884	-2.24215	0.024951805180011	0.290883021604235
Soltu.DM.06G026420.1	110.563632792504	0.978259107003135	0.32645836650719	2.99658151656404	0.00273025230919191	0.075542920690827
Soltu.DM.06G026840.1	121.916166437737	1.54448929514151	0.388947058256778	3.9709499335559	7.15866235170963e-05	0.00555657184059284
Soltu.DM.06G026920.3	116.753138356139	0.895352012098542	0.418680293559654	2.13851004184168	0.0324753699991882	0.336572905073277
Soltu.DM.06G026940.1	451.969892646747	1.35535535729345	0.306854037574091	4.41693832027937	1.0010878133688e-05	0.00121960340494917
Soltu.DM.06G026950.1	1816.47	-0.61954	0.264450954848686	-2.34274	0.019142612583306	0.250638790806048
Soltu.DM.06G027190.1	99.4525705929448	1.06391645344646	0.377557579627457	2.81789192126998	0.0048340078557024	0.111576422225221
Soltu.DM.06G027620.1	67.7356704063365	-0.946243	0.34269663197711	-2.76117	0.00575952350057473	0.124446819390421
Soltu.DM.06G027810.1	60.4385310322359	1.03619168173234	0.438075976553708	2.3653241382555	0.0180142966157067	0.242777289774755
Soltu.DM.06G027880.1	159.947439675909	-1.78585	0.505823104849583	-3.53057	0.000414658837980759	0.02067226011787
Soltu.DM.06G028280.1	9.72678773915526	1.94823376084314	0.810383901138878	2.40408744313056	0.0162128946473828	0.229919364639418
Soltu.DM.06G028440.1	519.252477306184	-0.868227	0.24356209091092	-3.56471	0.000364263078924651	0.0188760101405574
Soltu.DM.06G028530.3	198.800024016155	-0.600318	0.27935203350821	-2.14897	0.0316370995783079	0.331214441093731
Soltu.DM.06G028540.1	5859.55168152001	-1.34142	0.415423480772038	-3.22903	0.00124210364179085	0.0440875287520906
Soltu.DM.06G028600.1	83.2833969394084	1.91268152081657	0.661122400395156	2.89308230922649	0.00381481312296205	0.0945785744070214
Soltu.DM.06G028610.1	52.7881525975301	1.53268384272484	0.486460247652895	3.15068672130937	0.00162887102023294	0.0540879265130058
Soltu.DM.06G028640.1	157.305538034376	1.08142784772965	0.439136180270594	2.46262525456973	0.0137923988508995	0.210037226209559
Soltu.DM.06G028870.1	764.615102832958	-0.403761	0.205588973013533	-1.96392	0.0495388771408431	0.415051424945008
Soltu.DM.06G028940.3	59.2203296815255	0.730920955323736	0.369468742465089	1.97830254989108	0.0478945856387381	0.408848629888736
Soltu.DM.06G029040.1	28.3317991473729	0.950659624132497	0.466580316327026	2.03750477863318	0.0415994835599207	0.381053789286664
Soltu.DM.06G029250.1	112.95	1.48222233269558	0.391268095303174	3.78825248081391	0.000151710634401514	0.00982700292412058
Soltu.DM.06G029420.1	1067.44187886895	1.91675402701765	0.498210481949751	3.84727759945238	0.00011943761391212	0.00807784685855647
Soltu.DM.06G029430.1	43.1148113351066	1.45713321195992	0.398836193413183	3.65346284019509	0.000258727246829528	0.0144095211409413
Soltu.DM.06G029490.1	111.397429145387	0.848494819291452	0.310637503652353	2.73146290874471	0.00630538380356278	0.130745746438285
Soltu.DM.06G029590.1	452.716961564427	1.3723035292851	0.413574047189124	3.31815678138419	0.000906136075534029	0.0362125865266619
Soltu.DM.06G029620.1	33.5507808536716	-1.08958	0.507032851564801	-2.14893	0.0316402438954485	0.331214441093731
Soltu.DM.06G029700.1	732.798896752654	-1.29941	0.522055005401243	-2.48903	0.0128092090605636	0.200246668476892
Soltu.DM.06G029740.1	49.4757193600999	-0.983236	0.409221437959979	-2.4027	0.0162745536988091	0.229919364639418
Soltu.DM.06G029780.1	2.93884044254325	5.00091375519008	2.52114234462937	1.98359040132867	0.0473015201249755	NA
Soltu.DM.06G029800.2	9.4560986393888	2.22601362475522	0.804872611377235	2.76567197502999	0.00568056436579818	0.123522059188207
Soltu.DM.06G029820.1	1708.54484669422	0.771694458587664	0.220484804755954	3.4999893051216	0.000465276824891019	0.0224651770884388
Soltu.DM.06G029830.1	234.298863475975	-0.659577	0.27454271144081	-2.40246	0.0162853300785585	0.229919364639418
Soltu.DM.06G029960.1	1998.3955212574	1.32042433155346	0.325380399362086	4.05809426179997	4.94747991929351e-05	0.00423320188815458
Soltu.DM.06G030270.1	69.2616046946202	0.774803575240177	0.38115532754359	2.03277645424376	0.0420751130061472	0.382985541247444
Soltu.DM.06G030420.1	2.64977736709491	-4.88234	1.82822245787326	-2.67054	0.00757298530316288	NA
Soltu.DM.06G031120.1	44.5036673831745	-2.06941	0.788313281278853	-2.62511	0.00866212395300706	0.160633500241449
Soltu.DM.06G031140.1	40.190696974799	2.21901810183365	0.660229885711352	3.36097797124529	0.000776670196857504	0.0327424089449378
Soltu.DM.06G031200.1	42.8668999315687	3.43236131801407	0.762870319719165	4.49927232622921	6.81864627324759e-06	0.000889615722288387
Soltu.DM.06G031440.1	279.181908435166	1.01436659714362	0.33556566591183	3.02285573342937	0.00250401585523883	0.0713063090912902
Soltu.DM.06G031450.1	68.4216586180721	3.17490214589393	0.407461451674886	7.79190800220086	6.60047867486395e-15	8.60454902088804e-12
Soltu.DM.06G031460.1	22.1721252500051	2.05015066717887	0.594440921933871	3.44887202669223	0.000562933423780265	0.0259541936437638
Soltu.DM.06G031500.1	6322.59638750607	0.667925753631795	0.217822537860486	3.06637577631934	0.00216670820241666	0.0655571777823305
Soltu.DM.06G031540.1	58.922668489573	1.89085435081494	0.689660523067266	2.74171753720999	0.00611188748348024	0.128349637153085
Soltu.DM.06G031850.1	44.4782945766625	1.40628902843064	0.524487621783903	2.68126256945307	0.00733449416067244	0.143690473460842
Soltu.DM.06G032060.1	346.447144540217	0.998132025941817	0.2977382934157	3.35238042272323	0.000801198435210646	0.0333808919869672
Soltu.DM.06G032070.1	164.445565297664	-0.859091	0.261576896297401	-3.28428	0.00102244754636356	0.0389419152441079
Soltu.DM.06G032100.1	98.8620185116166	0.834493458988621	0.333298515210772	2.50374190374326	0.0122887641915772	0.195388164276798
Soltu.DM.06G032110.1	2218.51150667292	0.762298201447851	0.222428438550757	3.42716159145226	0.000609926000648858	0.0275004870292559
Soltu.DM.06G032250.1	243.228404609382	0.867822310841445	0.23581458490862	3.68010448199263	0.000233138409674049	0.0132780624902904
Soltu.DM.06G032270.1	281.784585948282	-0.871644	0.36398157035126	-2.39475	0.0166318693106014	0.232368390536312
Soltu.DM.06G032300.1	3963.6254933928	-1.43753	0.421108928275625	-3.41368	0.000640926628747988	0.028479435416541
Soltu.DM.06G032320.1	3420.57749580268	-0.69514	0.336401699562599	-2.0664	0.0387909708348683	0.368404078202497
Soltu.DM.06G032370.1	153.308380048691	2.04340601838006	0.564463468082864	3.62008550406327	0.000294505679410538	0.0157951209283856
Soltu.DM.06G032390.1	2840.01168912171	-0.544103	0.219415974188125	-2.47978	0.0131463859001362	0.202715262351881
Soltu.DM.06G032420.1	1148.94946368533	-0.938378	0.291230709412209	-3.22211	0.00127249062150781	0.0448196058924606
Soltu.DM.06G032440.1	34.2758336166691	0.987699783386698	0.44576498910273	2.2157410463635	0.0267092420481443	0.300548514063209
Soltu.DM.06G032490.1	169.654886457768	1.06499934114511	0.284124832665499	3.74835008666396	0.000178001681346687	0.010878800432072
Soltu.DM.06G032880.1	25.8632618467923	1.15712533767383	0.505832474427421	2.28756633109339	0.0221627884963216	0.273261834569928
Soltu.DM.06G033030.1	73.1111716456238	1.8213	0.408443453473011	4.45911510066189	8.22987196043562e-06	0.00105136614294565
Soltu.DM.06G033220.1	441.426699942976	0.995303917461085	0.385018853726449	2.58507838727356	0.00973568606038807	0.172699258707883
Soltu.DM.06G033230.1	301.768886106547	1.94432008399829	0.418862847698086	4.64190150710082	3.45217419498776e-06	0.000500048791267675
Soltu.DM.06G033430.1	6.61104608550461	-2.2625	1.12614668908703	-2.00906	0.0445304882686647	0.395358524223145
Soltu.DM.06G033440.1	10.8338477299609	-2.88055	1.04495205255775	-2.75664	0.00583992603590601	0.12550383102398
Soltu.DM.06G033550.1	27.1894987687656	-1.05849	0.468363891372699	-2.25997	0.0238229725768552	0.284391566206248
Soltu.DM.06G033750.1	74.2870110534692	-0.848894	0.384061199247484	-2.21031	0.0270837174414606	0.30361490923407
Soltu.DM.06G033990.1	3148.18479048181	-0.63845	0.247299096242848	-2.58169	0.00983173211857542	0.173241900434208
Soltu.DM.06G034070.1	433.287228935092	1.44883773600474	0.398437809138424	3.63629581022364	0.000276586697346616	0.0150091117533579
Soltu.DM.06G034420.1	186.526565470935	-1.0822	0.362660298992327	-2.98407	0.00284443436414379	0.0780988277056555
Soltu.DM.06G034460.1	9.60789593855482	2.09174166875803	0.902152268278696	2.31861265809271	0.0204160481461094	0.261737188413697
Soltu.DM.06G034750.1	1.9762202790438	4.42312904559518	2.00795127616499	2.20280695956077	0.0276083574396082	NA
Soltu.DM.07G000140.1	148.610853983677	1.0229662132458	0.404752080988529	2.5273896325558	0.0114913935816022	0.188372927906462
Soltu.DM.07G000200.1	468.275694334411	1.25195107665295	0.35854543102352	3.49175018931094	0.000479866820379975	0.0230486
Soltu.DM.07G000400.1	1366.37780250454	-0.654051	0.28220523307981	-2.31764	0.020468729966987	0.261737188413697
Soltu.DM.07G000410.1	565.234733218222	1.0691727078363	0.344786346356337	3.10097171519464	0.0019288671447619	0.0610730464630637
Soltu.DM.07G000420.1	1598.67062367418	-0.613138	0.21608365191065	-2.83751	0.00454676231193424	0.106686529962171
Soltu.DM.07G000470.1	3.45846070169168	3.23466373305488	1.60806228513788	2.01152888352053	0.044269622629669	NA
Soltu.DM.07G000470.2	27.7542052998508	1.58641972563958	0.613269586500421	2.5868227620619	0.00968654029607801	0.172283
Soltu.DM.07G000480.1	33.6480042160055	1.33258898186174	0.668160250139171	1.99441523434561	0.0461066950145524	0.402092862523901
Soltu.DM.07G000510.1	892.886974509951	-0.77665	0.25570038934606	-3.03734	0.00238673456443046	0.0691438882634059
Soltu.DM.07G000780.1	1217.74132840465	0.573056552829883	0.226583633671942	2.5291171455904	0.0114349853657449	0.188167099324403
Soltu.DM.07G001140.1	170.956274972932	0.789454369234887	0.381000107370451	2.07205812797132	0.0382600206121689	0.366006936651825
Soltu.DM.07G001160.1	27.9601842936059	1.4060748525959	0.506982065795655	2.77342128540428	0.00554702581534836	0.121769793435738
Soltu.DM.07G001180.2	4.79585156166243	-2.29153	1.14700652392164	-1.99783	0.0457349127015294	NA
Soltu.DM.07G001300.1	241.907285403232	-0.582731	0.230819784794912	-2.52461	0.0115825924643803	0.188727520792507
Soltu.DM.07G001390.1	3379.24802118074	0.87041273103849	0.268334150983154	3.24376426872752	0.0011796132753037	0.0426091189239837
Soltu.DM.07G001780.1	9.76546214045634	2.13510855345547	1.06354106092328	2.00754689396001	0.0446914626968428	0.396022131498297
Soltu.DM.07G001810.1	4.16579144988059	2.8911427491278	1.37701075854739	2.09957891118997	0.0357658995074212	NA
Soltu.DM.07G002190.1	56.6845898643642	1.52387805573717	0.491146034765222	3.10269848043385	0.00191764909165953	0.0610329977338559
Soltu.DM.07G002220.1	613.785614194598	1.09093123958312	0.458334092516345	2.38020967105827	0.0173027897490257	0.237089738768007
Soltu.DM.07G002540.1	151.956957294653	0.98157831225115	0.364868699694096	2.69022339563273	0.00714042017423241	0.142075899183467
Soltu.DM.07G002570.1	119.887075206439	2.14622766729901	0.421577933946683	5.0909392889867	3.5629410224253e-07	7.53377736190067e-05
Soltu.DM.07G002740.1	709.289346726546	-1.00346	0.29384575387225	-3.41491	0.000638032065805277	0.0284194621853605
Soltu.DM.07G002970.1	10117.3777818407	-0.611607	0.259117127849696	-2.36035	0.0182577477823796	0.244106367710969
Soltu.DM.07G003000.1	53.7765249370768	1.16165480928258	0.481681059169618	2.41166802631846	0.0158797329479662	0.227687893461251
Soltu.DM.07G003160.1	7156.16934761846	-0.572812	0.250355144171141	-2.288	0.022137724851708	0.273261834569928
Soltu.DM.07G003260.1	2.62528378414844	3.77446128696317	1.85044481692497	2.03975890144916	0.041374345096247	NA
Soltu.DM.07G003310.1	1410.21283145705	-0.711999	0.350075994245227	-2.03384	0.0419674689256499	0.382203266969077
Soltu.DM.07G003370.1	72.516499744962	2.41284730510952	0.437940173561027	5.50953634942853	3.59780096605395e-08	1.01823302417736e-05
Soltu.DM.07G003430.1	388.98751517514	-0.726653	0.333410857847776	-2.17945	0.0292981469703139	0.317397031289678
Soltu.DM.07G003530.1	2254.97889518794	0.830950308551593	0.371923821766186	2.23419490745602	0.0254702513769829	0.294300937851134
Soltu.DM.07G003640.1	206.394758024079	-2.69083	1.31267398593838	-2.04988	0.0403760734199399	0.375429973167331
Soltu.DM.07G003720.1	66.1173333454838	1.23029211395053	0.381056449749995	3.22863479874885	0.00124382623517803	0.0440875287520906
Soltu.DM.07G003750.1	11.9824092939888	-1.51366	0.736566949339859	-2.05502	0.0398773895813756	0.373896258276751
Soltu.DM.07G003850.1	558.487988685301	0.683618727723038	0.276261235936835	2.47453728136995	0.0133408896054913	0.204626971230151
Soltu.DM.07G004040.1	82.8402520244299	0.760149597864698	0.356850338782811	2.13016358750705	0.0331581100890084	0.340422187291183
Soltu.DM.07G004410.1	8.46096588700447	2.21801907959704	0.919226299164911	2.41291951896073	0.0158253135554283	0.227433484397296
Soltu.DM.07G004830.1	1610.03645114179	-0.392418	0.199674118111432	-1.96529	0.0493804123062888	0.415051424945008
Soltu.DM.07G005130.1	10319.8733627966	0.863023326423536	0.360611467504767	2.39322208024937	0.0167011287396689	0.232749133552897
Soltu.DM.07G005600.2	273.815485647987	-0.672119	0.31715906459493	-2.11919	0.0340747479976573	0.346130324576098
Soltu.DM.07G006480.1	13.0446503741045	-2.10759	0.824330758317541	-2.55673	0.0105662249422281	0.180420674423899
Soltu.DM.07G006510.1	437.258136683928	-0.779394	0.307670457474847	-2.53321	0.0113022981550926	0.18697578854414
Soltu.DM.07G006520.1	272.209537767047	-0.72208	0.281856292613997	-2.56187	0.0104108903196131	0.179156911430872
Soltu.DM.07G006530.1	363.351058104076	-0.657144	0.297578455774744	-2.2083	0.0272230751278068	0.304283880892265
Soltu.DM.07G006540.1	52.7357888844392	-0.794922	0.382791886871542	-2.07664	0.0378346342818294	0.364544508359568
Soltu.DM.07G006770.1	181.561459250374	-0.867472	0.283499578765769	-3.05987	0.00221433957151776	0.065946421118131
Soltu.DM.07G006780.1	423.139498419045	-0.794485	0.310815727026402	-2.55613	0.0105844119486633	0.180454904733652
Soltu.DM.07G006820.1	224.061702693073	-0.640129	0.315938081596077	-2.02612	0.0427522986333977	0.385644604569656
Soltu.DM.07G006830.1	309.197302262247	0.685049868963915	0.293622208084793	2.33309964335561	0.0196429161844851	0.255552394716965
Soltu.DM.07G007990.1	887.32893053319	-0.549722	0.270288688376288	-2.03383	0.0419683952640539	0.382203266969077
Soltu.DM.07G009570.1	99.4344601488784	-0.836547	0.310876298704779	-2.69093	0.00712529593926379	0.142075899183467
Soltu.DM.07G009630.2	2.46175418213392	-4.77679	2.18179815076447	-2.18938	0.0285689941078879	NA
Soltu.DM.07G011150.1	201.057496743823	-0.575025	0.282713225147545	-2.03395	0.0419564754556757	0.382203266969077
Soltu.DM.07G011820.1	19.0660272763188	1.78136576663224	0.662224697164539	2.68997180905446	0.00714580552952496	0.142075899183467
Soltu.DM.07G011880.1	1043.62537943379	-0.511106	0.260365653078627	-1.96303	0.0496426389199661	0.415051424945008
Soltu.DM.07G011890.1	522.045038243639	-0.428928	0.212757865557195	-2.01604	0.0437958555024473	0.390905523747013
Soltu.DM.07G011900.1	74.2680607110435	1.83645422065392	0.470652172788641	3.90193507399068	9.54267562404079e-05	0.00688419846195507
Soltu.DM.07G012070.1	1824.60183949663	3.05180240130419	0.908181148438183	3.36034546252412	0.000778450670179528	0.0327424089449378
Soltu.DM.07G012700.1	5.99432467154136	-2.36268	1.08917418350419	-2.16924	0.0300647731020169	0.321553236037618
Soltu.DM.07G012750.1	252.462327720829	0.667254902246034	0.289376710110773	2.30583484756119	0.0211198622520151	0.266292656605943
Soltu.DM.07G012880.1	56.2904893123397	-1.00638	0.361839886320065	-2.78127	0.00541463063905743	0.119860842888657
Soltu.DM.07G012900.1	28.6120416020405	-2.37716	0.596518080536007	-3.98506	6.74628657996755e-05	0.00528105055000353
Soltu.DM.07G012950.2	14.393054996431	2.14752273919195	0.715234468381975	3.00254368899494	0.00267733540784158	0.0745117430599905
Soltu.DM.07G012970.1	845.649303443429	-0.48839	0.232312055760594	-2.1023	0.0355267442224541	0.352508083449981
Soltu.DM.07G013000.1	125.977102225883	0.835864464174052	0.408115707826813	2.04810657405218	0.0405495579040714	0.376269923964221
Soltu.DM.07G013230.1	801.04793159682	-0.561498	0.224776590689321	-2.49803	0.0124886184760191	0.197541380468485
Soltu.DM.07G013250.1	22.141076359929	2.20155478761218	0.857751387017495	2.56665838252649	0.0102683719415978	0.177701759395703
Soltu.DM.07G013330.1	373.907267380889	-0.569028	0.286168959622813	-1.98843	0.0467636328568458	0.403690187721508
Soltu.DM.07G013360.1	749.915577506761	0.995239522095767	0.300745790519146	3.30923841154281	0.000935501392957129	0.0367696229123084
Soltu.DM.07G013420.1	358.952832206586	0.662728797771981	0.294631238824929	2.24935007032902	0.0244902325708181	0.288796357931263
Soltu.DM.07G013460.1	23.0545114215414	1.60715568607161	0.582824248563893	2.75753057638168	0.00582397662488527	0.125307454960689
Soltu.DM.07G013800.1	10.4007360981799	2.77409129946993	0.881722585323364	3.14621780778425	0.00165396783237228	0.0545354709003353
Soltu.DM.07G013840.1	5.55563128255756	2.88757213652576	1.19385969049275	2.41868634942684	0.0155766647859987	0.225871133026639
Soltu.DM.07G014100.1	3564.21216464813	-0.892317	0.206489673967403	-4.32136	1.55067166940908e-05	0.00171844313436442
Soltu.DM.07G014630.1	1139.40450867708	1.51518362374746	0.425445180753065	3.56140742049418	0.000368872176198133	0.0190077662558567
Soltu.DM.07G014900.1	41.2929196083992	1.44690238240909	0.643813531693568	2.24739355602386	0.024614886476446	0.289709182098976
Soltu.DM.07G014950.1	264.006246297999	-0.618368	0.27164386459206	-2.27639	0.0228225981519435	0.276742929375804
Soltu.DM.07G014970.1	667.173918017818	-0.529643	0.232242221991095	-2.28056	0.0225744217876838	0.274800561003832
Soltu.DM.07G015120.1	468.523222500906	-0.861602	0.397541513629095	-2.16733	0.0302099795682759	0.322518262713744
Soltu.DM.07G015350.1	74.4444601033149	0.797179683918172	0.349510507971677	2.2808461140252	0.0225575545360321	0.274800561003832
Soltu.DM.07G015680.1	2109.91080547638	-0.485564	0.229901648483497	-2.11205	0.0346821126268006	0.349021960548482
Soltu.DM.07G015690.1	2.21401809007537	4.59237816945508	2.24545257676701	2.04519045156908	0.0408360854866429	NA
Soltu.DM.07G015870.1	1902.29261269539	1.20720017865052	0.340936259471039	3.5408383388833	0.000398857881930266	0.020157663725245
Soltu.DM.07G015910.1	233.766211690262	-0.823125	0.370737369324085	-2.22024	0.0264026280246848	0.298893997010523
Soltu.DM.07G016210.1	1801.9776080622	0.814214785495832	0.372203614458641	2.18755206523205	0.0287022467503242	0.314201563081577
Soltu.DM.07G016220.1	1251.20378898822	1.49960582317218	0.370967634478928	4.04241686819544	5.29030713207617e-05	0.00446424266062721
Soltu.DM.07G016510.1	1115.92402912084	-0.630012	0.306859861286093	-2.05309	0.0400636014618736	0.374687347479729
Soltu.DM.07G016520.2	3.45053656871797	3.23094060193506	1.56959697108298	2.05845236800235	0.0395467291584983	NA
Soltu.DM.07G016890.1	391.311828907573	0.717380473151983	0.282033228943074	2.54360266639638	0.010971580910688	0.18315172634575
Soltu.DM.07G016950.1	39.3479493262958	1.11104885596928	0.499195071160252	2.22568074117184	0.0260355736555913	0.297115640799167
Soltu.DM.07G016990.1	53.1440824575249	1.24978691671645	0.478859704926414	2.60992291449644	0.0090562627243302	0.166100706955911
Soltu.DM.07G017000.1	244.21561599777	1.44608877178373	0.392238836206865	3.68675571692006	0.000227131196252733	0.0130981363205808
Soltu.DM.07G017530.1	797.823286528398	-0.734469	0.26409665003907	-2.78106	0.00541813374456669	0.119860842888657
Soltu.DM.07G017660.1	30.7563213539922	2.20554268375735	0.618968416753087	3.56326	0.000366283699652197	0.0189274015134883
Soltu.DM.07G017890.1	88.4601992270332	0.674338704897699	0.334519523638547	2.01584259586096	0.0438164378107383	0.390905523747013
Soltu.DM.07G018310.1	84.6634080634506	-0.973977	0.423371182574102	-2.30053	0.0214183889075948	0.268401009771195
Soltu.DM.07G018320.2	19.6739893933407	-1.86563	0.609931332797994	-3.05875	0.00222259084003268	0.065946421118131
Soltu.DM.07G018320.3	10.1924918630673	-2.5653	0.829911336120485	-3.09105	0.00199446891692117	0.0624270231461055
Soltu.DM.07G018440.1	74.0020685080645	2.15518178099727	0.50897163142214	4.2343848810893	2.29178147041622e-05	0.00234858462346365
Soltu.DM.07G018520.1	152.393415971188	1.63855060318534	0.452951966750285	3.61749307535004	0.000297470286523069	0.0159077424153441
Soltu.DM.07G018570.1	196.342	-1.12424	0.43485265619503	-2.58533	0.00972852231626269	0.172699258707883
Soltu.DM.07G018600.1	97.6821873255792	1.25322546415452	0.511331277018897	2.45090711340977	0.0142496719774835	0.21416418766159
Soltu.DM.07G018750.1	597.760037758269	0.914654752658393	0.216963745142301	4.21570319068052	2.4900107841046e-05	0.0024760128856426
Soltu.DM.07G018780.1	2.56400229399182	4.80341070319446	1.87465629416952	2.56228873427829	0.0103984830233309	NA
Soltu.DM.07G019070.1	250.363852872106	-1.74538	0.575918322537577	-3.0306	0.00244066522140624	0.0701538709577957
Soltu.DM.07G019130.1	707.659859817666	0.787234917859138	0.341899373548739	2.30253395812939	0.0213050786681845	0.268076762776964
Soltu.DM.07G019550.1	23.1921362850832	1.81130291352282	0.651448908035081	2.78042205794177	0.00542882900118519	0.119875920220486
Soltu.DM.07G019710.1	50.2172737697216	1.3772656097331	0.497083014963374	2.77069537335646	0.00559367313054928	0.122210464263164
Soltu.DM.07G019810.1	294.663692565673	-1.06879	0.452932075583902	-2.35972	0.0182889592014133	0.244106367710969
Soltu.DM.07G019870.1	728.586738284108	0.588658140762169	0.236972338459079	2.48407955371475	0.0129886787606594	0.200856934150931
Soltu.DM.07G020050.1	10.4285347166499	1.8088074212875	0.909989045516092	1.98772439096962	0.0468421798249012	0.403734682171465
Soltu.DM.07G020080.1	23.9135042404524	-1.63455	0.811522322965666	-2.01417	0.0439913502396148	0.391516632321216
Soltu.DM.07G020090.1	1265.75249144922	0.688359047401702	0.271281223889886	2.53743711979533	0.0111667426596147	0.185735441199161
Soltu.DM.07G020260.1	329.590985500116	0.973298535195171	0.356953267053202	2.72668336454841	0.00639743962580598	0.131936434255972
Soltu.DM.07G020280.1	286.539655468569	-0.66101	0.293787349663157	-2.24996	0.024451419085275	0.288708796850269
Soltu.DM.07G020320.1	137.806150795418	1.29641977816484	0.313015009765862	4.14171761007426	3.44714600932773e-05	0.00315491034764144
Soltu.DM.07G020330.1	995.039360951792	-0.873465	0.334355931398878	-2.61238	0.00899137159887203	0.16540527193285
Soltu.DM.07G020660.1	9226.34822176514	-0.669592	0.28233143601888	-2.37165	0.0177087449077601	0.239716306413138
Soltu.DM.07G021210.1	1.96254687028509	4.41420166777993	1.98112231057689	2.22813182417523	0.0258717256684046	NA
Soltu.DM.07G021300.1	38.4481756852226	2.13167855440547	0.528148404168347	4.03613555883433	5.43388271139732e-05	0.00450277956571464
Soltu.DM.07G021440.1	140.063928365325	0.869998183625484	0.348810833556106	2.49418337944353	0.0126247302384052	0.198499604671541
Soltu.DM.07G021560.1	4.65228647963334	3.06776067717685	1.36422103090237	2.24872700807703	0.024529869766976	NA
Soltu.DM.07G021820.1	49.9959962015561	1.0468965917005	0.419574961646383	2.49513600047188	0.0125908862115921	0.198136820144096
Soltu.DM.07G021830.1	19.5526228921529	2.88181080269111	0.694479581394432	4.14959759782251	3.33060259544615e-05	0.00307888268069484
Soltu.DM.07G021990.1	6.61695995958975	2.24363188301569	1.11536127057569	2.0115741349506	0.0442648482064076	0.393379781451726
Soltu.DM.07G022000.2	8.97799722437789	5.61972096975653	1.39592498829207	4.02580440703501	5.67808726309992e-05	0.00460150190713595
Soltu.DM.07G022200.1	562.444850324469	2.45296987538466	0.283987609457306	8.6375947178549	5.74088569100829e-18	1.76015555286314e-14
Soltu.DM.07G022210.1	23.9657176298016	2.8887342790638	0.734867363129781	3.93096009429614	8.46073158115325e-05	0.00627595234543932
Soltu.DM.07G022220.1	123.260026009216	3.50198957843637	0.403562403951281	8.67769035011282	4.03886880931879e-18	1.48598061232457e-14
Soltu.DM.07G022420.1	352.134515931916	1.20016	0.272841561135009	4.3987374554646	1.08882450232179e-05	0.00131776418057314
Soltu.DM.07G022830.1	383.913363447189	1.18001907710286	0.456609930408392	2.58430445445515	0.00975756181636275	0.172699258707883
Soltu.DM.07G023060.1	47.5255713648694	-1.12092	0.477294908042184	-2.34848	0.0188499905935146	0.248398586646342
Soltu.DM.07G023080.1	4019.77093517635	-0.967963	0.269263350788742	-3.59486	0.000324569961137682	0.0172068847408899
Soltu.DM.07G023090.1	892.094377302279	-0.51934	0.206257938425887	-2.51792	0.0118051557406678	0.191220968550553
Soltu.DM.07G023470.1	173.879133523784	0.966828625543636	0.39866845113198	2.42514456009354	0.0153022920753335	0.223059401757398
Soltu.DM.07G023870.1	2310.71708667472	0.817168798113593	0.369081157240685	2.21406263116461	0.0268244708025478	0.301259441320921
Soltu.DM.07G023940.1	155.227226979788	0.677841104287968	0.319950702282087	2.11857982949618	0.0341259918523417	0.346130324576098
Soltu.DM.07G024090.1	7.43461388458815	-1.87011	0.946854200945971	-1.97507	0.0482599717953566	0.409717524415157
Soltu.DM.07G024200.1	2072.48539522482	-0.581113	0.251452264258454	-2.31103	0.0208313290218354	0.264284916334954
Soltu.DM.07G024250.1	4840.05970035037	-0.633266	0.252961536574995	-2.50341	0.0123003309600828	0.195403185096444
Soltu.DM.07G024330.1	55.8727249672723	-0.906987	0.358380729796147	-2.53079	0.0113805398354444	0.18765683532255
Soltu.DM.07G024380.1	481.22894808996	0.902485461037116	0.252665036699831	3.57186523638124	0.000354447799270746	0.0184714496186534
Soltu.DM.07G024430.1	148.47573162361	0.575999849135567	0.277689029448652	2.07426217117474	0.038054969026607	0.364951959443628
Soltu.DM.07G024710.1	582.676485988649	-1.20112	0.328876522080486	-3.6522	0.000260007238921241	0.0144095211409413
Soltu.DM.07G024720.1	4.52354791915366	-2.57229	1.28313806242505	-2.00469	0.0449963833066521	NA
Soltu.DM.07G024750.1	274.878369911922	0.752138336731384	0.280441357977878	2.68198079682211	0.00731876608234416	0.143535203465675
Soltu.DM.07G024780.1	299.615016226298	0.91124461368222	0.398053505693836	2.28925157208164	0.0220647397039458	0.272967687689163
Soltu.DM.07G024900.2	343.131033708509	1.17761624528133	0.412887471195207	2.85214816974811	0.00434248539787042	0.103477152045627
Soltu.DM.07G024910.1	398.065520315622	1.08659760034503	0.395886227599208	2.7447219039029	0.00605621945665297	0.127992182908474
Soltu.DM.07G025240.1	919.353889400907	-0.479407	0.235215162192906	-2.03816	0.0415336110531398	0.381053789286664
Soltu.DM.07G025290.1	124.67209768413	-1.37779	0.401205453263706	-3.43413	0.000594469002888603	0.027002103153429
Soltu.DM.07G025300.1	336.869726833816	1.40406463041725	0.348177413038247	4.03261262172402	5.51601653481609e-05	0.00452800649098991
Soltu.DM.07G025610.1	103.332133671434	0.708020624108532	0.349199240322816	2.02755488085829	0.0426056978754064	0.385067288936227
Soltu.DM.07G026280.1	1321.50686826504	0.531922256220885	0.245913669347384	2.16304468813191	0.030537742668545	0.324536287770395
Soltu.DM.07G026330.1	92.1615757746346	-1.4914	0.697883068887334	-2.13704	0.0325948688364215	0.33712370009265
Soltu.DM.07G026420.1	9.2287464868802	2.5717020347998	0.906121512875576	2.83814256505014	0.0045376910085898	0.106609660017903
Soltu.DM.07G026720.1	497.297435989806	-0.547845	0.262440516831443	-2.0875	0.0368427248404431	0.359553722103338
Soltu.DM.07G027060.1	780.32601510655	-0.908852	0.455765734255823	-1.99412	0.0461388976507116	0.402092862523901
Soltu.DM.07G027120.1	64.0024449005037	1.55064537980734	0.45925637269323	3.37642648421806	0.00073433993559083	0.031416087104951
Soltu.DM.07G027160.1	4.45425931405816	-3.6589	1.57081292740814	-2.3293	0.0198429982484844	NA
Soltu.DM.07G027280.1	270.16653026294	0.997489547551364	0.40602627827749	2.45671179654449	0.0140215123319108	0.211773186254377
Soltu.DM.07G027340.1	3.91180797970203	5.41000939432985	1.64767862081125	3.28341	0.00102558296911553	NA
Soltu.DM.07G027750.1	19.3064047785639	1.26156762867959	0.561456383683219	2.24695571257657	0.0246428576141258	0.289852946719602
Soltu.DM.07G027800.1	2029.72945177525	-0.531191	0.234226719353117	-2.26785	0.0233384302507503	0.280427016912347
Soltu.DM.07G027870.2	2.17705659826396	-4.59688	2.01248698158314	-2.28418	0.0223611117736972	NA
Soltu.DM.07G027890.1	21.9060250929501	2.40638170775102	0.709292297362088	3.39265168492671	0.000692195956475189	0.0301762164193713
Soltu.DM.07G027980.1	481.124603175295	0.771980494038142	0.299064102294059	2.58132115528557	0.00984229733234857	0.173262106914722
Soltu.DM.07G028010.1	12.1390970686719	-2.65336	0.961046542830919	-2.76091	0.00576410046040657	0.124446819390421
Soltu.DM.07G028160.1	295.676531296864	0.515018291471118	0.259072148747333	1.98793383990266	0.0468190075547906	0.403734682171465
Soltu.DM.07G028260.1	1162.85795715637	0.572502086885087	0.252507193383884	2.26727040609381	0.0233737121471781	0.28063671239198
Soltu.DM.07G028300.1	42.552425589044	1.16684446062338	0.482840191363705	2.4166266220047	0.0156650767231373	0.226730724940074
Soltu.DM.07G028370.1	374.201611967377	-0.504095	0.247156601321197	-2.03958	0.0413922873140033	0.380726258714202
Soltu.DM.07G028380.1	226.76518647876	-0.676652	0.325889769394693	-2.07632	0.0378641295462851	0.364544508359568
Soltu.DM.07G028440.1	494.769867761284	0.721163912193625	0.312302391454216	2.30918472585359	0.0209333327797064	0.264848411152323
Soltu.DM.07G028520.1	375.343750341212	-1.4159	0.448557327081346	-3.15656	0.00159642128410906	0.0532024745334606
Soltu.DM.08G000130.1	561.683864898304	1.11425949389718	0.382596625595159	2.91236100727197	0.00358707801096932	0.0908924064597681
Soltu.DM.08G000700.1	181.548110944228	1.28105378938059	0.33020587731189	3.87956083583151	0.000104645227244334	0.00734753282590372
Soltu.DM.08G000940.1	5.25458943071738	3.25818422718351	1.25570721191652	2.59470057690495	0.00946733554185004	0.169252774176748
Soltu.DM.08G000980.1	43.3352965219568	1.83074517484858	0.420362852039321	4.35515451940393	1.32973084823885e-05	0.00152628024336565
Soltu.DM.08G001360.1	404.465842704074	1.32027468446992	0.421812095061144	3.13000670186694	0.00174802315067975	0.0566137920420856
Soltu.DM.08G001540.1	555.937579607574	1.16574425970689	0.485622906915104	2.40051332650723	0.0163720945948735	0.23072067301243
Soltu.DM.08G001550.1	1323.17266676427	0.969541715623062	0.360850996992667	2.68682011052546	0.00721357905293793	0.142535983091134
Soltu.DM.08G001560.1	541.367776223948	1.5149777140476	0.377373715284804	4.01452897402844	5.95646267517562e-05	0.00477561576943747
Soltu.DM.08G001570.1	2746.75260444017	1.49825288144064	0.327812491827991	4.5704569495991	4.86661891831192e-06	0.000673130237753881
Soltu.DM.08G001580.1	332.493652069006	1.30171494295521	0.363580828139607	3.58026288024017	0.000343248707726535	0.0179386455322083
Soltu.DM.08G001610.1	412.830954295042	0.688365274021136	0.346441746182471	1.98695821622656	0.0469270273869541	0.40390846825735
Soltu.DM.08G001800.1	523.476220983956	0.986213814480542	0.380405838905007	2.5925306964776	0.00952726787097654	0.169993811595038
Soltu.DM.08G002010.1	256.050253067821	0.567163329415087	0.279740863188315	2.02745971021505	0.0426154208077724	0.385067288936227
Soltu.DM.08G002140.1	110.740023712676	-0.715166	0.298291663550883	-2.39754	0.0165055950024919	0.23160711339881
Soltu.DM.08G002390.1	5.53111093509607	2.18646203014667	1.07422817975679	2.03537951372836	0.0418127010376331	0.381919785644636
Soltu.DM.08G002790.1	255.311519185219	0.977758148125357	0.326744233119837	2.99242664144206	0.00276769174904656	0.076219247627935
Soltu.DM.08G002830.1	144.666592062482	0.909464241682412	0.276156168268194	3.29329685947543	0.000990198661486046	0.0380285899304745
Soltu.DM.08G002850.1	846.390798231775	-0.565896	0.238857556943399	-2.36918	0.0178276917586829	0.240791642872783
Soltu.DM.08G002860.1	175.247780999725	-1.0924	0.409025639005898	-2.67074	0.00756852954775049	0.146867794894956
Soltu.DM.08G002940.1	98.3193322769587	0.795915679226687	0.325001064906081	2.44896329634087	0.0143268046578836	0.214668959058079
Soltu.DM.08G002950.1	7.73448033527274	3.86390367621333	1.3293580868166	2.90659357665335	0.00365387592798738	0.091951712135781
Soltu.DM.08G003250.1	183.285706357484	2.8476972269392	0.53730034735029	5.3000100241563	1.15796322948137e-07	2.95859605132489e-05
Soltu.DM.08G004160.1	80.1515214907358	-0.890883	0.356841777491344	-2.49658	0.0125398772069611	0.197651783546389
Soltu.DM.08G004350.1	224.911813404147	-0.959465	0.295067688561274	-3.25168	0.00114726373278498	0.0423796458399848
Soltu.DM.08G004370.1	1179.06223492322	-0.587374	0.247825124263791	-2.37011	0.0177826028264781	0.240359119467959
Soltu.DM.08G004500.1	324.930638224504	2.66221883458595	0.435872341657702	6.1077948292407	1.01017092941794e-09	4.12957875946055e-07
Soltu.DM.08G004690.1	111.288305636518	2.10866522371884	0.544676602907833	3.87140775363112	0.000108208607255783	0.00748347947021571
Soltu.DM.08G004800.3	17.1983705346639	2.55451519006715	0.632650980987014	4.03779535136702	5.39558908615179e-05	0.00449127858954065
Soltu.DM.08G005050.1	189.508776046129	1.67925091852909	0.348625617466129	4.8167743114639	1.45897547217135e-06	0.00024683275663651
Soltu.DM.08G005110.1	330.574934948594	0.899235569417818	0.244587638901608	3.67653726678951	0.000236421330686355	0.0134234777756364
Soltu.DM.08G005120.1	348.647858227982	-2.59855	0.928516443632199	-2.7986	0.0051324681372764	0.115848937243358
Soltu.DM.08G005250.1	46.4716356880336	-1.1469	0.428268387007389	-2.67799	0.00740649289662425	0.144946641836489
Soltu.DM.08G005330.1	62.5389112469869	-0.857574	0.378275429214303	-2.26706	0.0233863926993317	0.28063671239198
Soltu.DM.08G005360.2	5.4444588103633	2.48956564953374	1.23365612424946	2.0180385770373	0.043587243805352	0.38992969598343
Soltu.DM.08G005420.1	2709.56993621125	-0.593673	0.265290252831298	-2.23782	0.0252325585519553	0.292762443252342
Soltu.DM.08G005470.1	10341.0898460619	-0.462057	0.191977801238019	-2.40682	0.0160919391754451	0.228895400313975
Soltu.DM.08G005620.1	20.2984601402432	2.10497449965389	0.748160345360202	2.81353390714721	0.00490002181858688	0.112599005845624
Soltu.DM.08G005640.1	160.560620188703	1.00182859448905	0.301644189733965	3.32122622806896	0.000896228602452969	0.0359978632548577
Soltu.DM.08G005810.1	342.280077192428	0.704545716901191	0.242016896897423	2.91114	0.00360109537719845	0.0909304880564459
Soltu.DM.08G006060.1	15.3903885237588	-1.39027	0.637386504927362	-2.1812	0.0291684538316386	0.316942041752406
Soltu.DM.08G006160.1	28.0092662197807	1.61414908777409	0.727304190101513	2.21935898313579	0.0264623117902829	0.299385416786005
Soltu.DM.08G006550.1	14.3016403287248	2.92831600208349	0.742241950700839	3.94523106558248	7.97230638912964e-05	0.00608256377189936
Soltu.DM.08G006560.1	87.8389967573122	1.91759530652646	0.453192826339456	4.23130110424591	2.32343393478643e-05	0.00234858462346365
Soltu.DM.08G006570.1	13.3997250928077	2.02121257736634	0.737942982167908	2.73898204361058	0.00616297393695507	0.129143141049241
Soltu.DM.08G006580.1	23.7759839390291	2.31429184115145	0.573812460047073	4.0331850600832	5.50259114641226e-05	0.00452800649098991
Soltu.DM.08G007450.1	711.942034002565	-1.04063	0.450013156542814	-2.31245	0.0207529642070846	0.264019038418761
Soltu.DM.08G007550.1	180.804690454471	-0.982752	0.380356128016377	-2.58377	0.00977272178766248	0.172699258707883
Soltu.DM.08G008230.1	163.298665722548	0.686290166180317	0.333385598143367	2.05854772972283	0.0395375844567454	0.372609325648713
Soltu.DM.08G008540.1	101.326322834743	1.07344662351282	0.530414536093195	2.02378809491038	0.0429919596749546	0.386927637074591
Soltu.DM.08G009280.1	16.1653518793459	1.38827623447646	0.696234335835556	1.99397841074641	0.046154413918948	0.402092862523901
Soltu.DM.08G009720.1	6.4257291803458	2.45141399115266	1.05442806473647	2.32487551606028	0.0200786175243361	0.259204384545746
Soltu.DM.08G010050.1	1113.04196872813	0.948778600122629	0.232747400080249	4.07643049845239	4.57323163115144e-05	0.00394972624820009
Soltu.DM.08G010180.1	2120.65336659626	-0.592709	0.272743609168062	-2.17314	0.0297699853763352	0.320188289293112
Soltu.DM.08G011280.1	35.3959678027215	3.12991552262959	0.705360975436126	4.43732447871016	9.10839391533818e-06	0.00113214874639568
Soltu.DM.08G011730.1	616.851328982583	-0.575963	0.241164537004942	-2.38826	0.0169284141731309	0.234676041544021
Soltu.DM.08G012120.1	24.347253812443	1.23080079243451	0.604116532569094	2.03735657953334	0.0416143217371661	0.381053789286664
Soltu.DM.08G012160.1	2.01159478039667	-4.48268	2.05241	-2.18411	0.0289542650489953	NA
Soltu.DM.08G012280.1	40.0375258904486	-1.00481	0.463129514057448	-2.16961	0.030036056491923	0.321432981515658
Soltu.DM.08G012300.1	2.4887847407102	-3.73107	1.88245962514163	-1.98202	0.0474769213487527	NA
Soltu.DM.08G012390.1	448.634640247078	-0.673798	0.26404585152289	-2.55182	0.0107160727375353	0.181555386175791
Soltu.DM.08G012570.1	171.474818711616	1.94896141554731	0.3815617125927	5.10785372647631	3.25838729509789e-07	7.13586817626439e-05
Soltu.DM.08G012590.2	44.9634795092496	1.74959564750902	0.435877573352089	4.01396115439907	5.97081771564807e-05	0.00477561576943747
Soltu.DM.08G012710.1	2.10393692218237	4.51643762652462	2.04153651780907	2.21227373947323	0.0269477564499008	NA
Soltu.DM.08G013060.1	1283.33846640594	-0.577901	0.258895181207686	-2.23218	0.0256028831161423	0.29510691591764
Soltu.DM.08G013100.1	34.8726552309027	4.02125728192891	0.741138976022232	5.42578033543912	5.77018876532534e-08	1.56100577245478e-05
Soltu.DM.08G013100.2	26.6883875002411	2.56289694908314	0.702382582024536	3.64886176661141	0.000263404782402769	0.0144644608271084
Soltu.DM.08G013220.1	171.478177095463	0.657268984689074	0.268738365879127	2.44575791230606	0.0144548021928221	0.215649110264206
Soltu.DM.08G013390.1	16.113381397487	1.53118062746166	0.706184245890845	2.16824523680798	0.0301400326402835	0.322170854416418
Soltu.DM.08G013580.1	2.88137481361289	3.92542261555782	1.83034375050047	2.14463682818295	0.0319818953400625	NA
Soltu.DM.08G013620.1	1373.1628407699	-0.715571	0.322955210048792	-2.2157	0.0267121559302754	0.300548514063209
Soltu.DM.08G013720.1	32.4249087068108	1.90302	0.585652510513391	3.2494028540709	0.00115647571318883	0.0423809867313775
Soltu.DM.08G014050.1	1519.57958264863	-0.478721	0.234775920913721	-2.03905	0.0414447521127338	0.380828001930995
Soltu.DM.08G014110.1	1178.70422236843	-0.515913	0.231988328092417	-2.22388	0.0261567821208907	0.297944373929353
Soltu.DM.08G014160.1	405.466035053807	-0.668322	0.331003337416341	-2.01908	0.0434789662296102	0.389405580701027
Soltu.DM.08G014180.1	53.2690472136911	-0.960593	0.408060600699231	-2.35405	0.0185703204753705	0.246301092620703
Soltu.DM.08G014690.1	430.340694999315	0.841882859152848	0.238879381614051	3.5243010655187	0.000424601511471469	0.0209972295834117
Soltu.DM.08G014810.1	2.68954407994168	4.8740550001004	1.90579306105486	2.55749435744225	0.0105429268400295	NA
Soltu.DM.08G014820.1	80.5405324405961	1.06152850701857	0.334974954130708	3.16897873685313	0.00152975586113316	0.0514467802950743
Soltu.DM.08G015360.1	24.0774855192343	1.49187675847508	0.577671486238447	2.58256949497292	0.00980676091961612	0.172967568434572
Soltu.DM.08G015370.1	31.6323043936416	1.56776661912423	0.469077222036189	3.34223566072726	0.000831064701745392	0.0342786238863413
Soltu.DM.08G015510.1	863.66617075832	0.665091183791767	0.316409980229968	2.10199179971623	0.0355539941414832	0.35258828907101
Soltu.DM.08G015540.1	350.871007998593	-0.692255	0.278090349862461	-2.48932	0.0127988298021736	0.200246668476892
Soltu.DM.08G015890.1	352.779209196442	1.94063497910605	0.452028791781914	4.29316675040984	1.76142614695637e-05	0.0018949237075678
Soltu.DM.08G016370.1	31.7700365808236	-1.91347	0.702327864186367	-2.72446	0.00644061224755755	0.132546035561777
Soltu.DM.08G016760.1	93.8622396329972	1.30336393722432	0.522631369680434	2.49384941822622	0.0126366140207588	0.198516781832518
Soltu.DM.08G017120.1	317.817687035985	-1.57739	0.467763827062158	-3.3722	0.000745705315790256	0.031828294638695
Soltu.DM.08G017220.1	3130.69708495885	1.45316741269033	0.30875647955408	4.70651632894979	2.51985810142589e-06	0.000392841607066362
Soltu.DM.08G017230.1	1118.85040441913	1.2797560425145	0.428110012430769	2.98931584255215	0.00279602939900976	0.0768845393485554
Soltu.DM.08G017270.1	22.8491709901653	3.25467679716924	0.63054539372662	5.16168515312371	2.44736661969816e-07	5.62771954199591e-05
Soltu.DM.08G017280.1	15229.0039538779	0.741818093793161	0.324776515681659	2.28408785110645	0.0223663684304006	0.273753635160112
Soltu.DM.08G017870.1	88.2866735303118	2.79910679057102	0.601112540392145	4.65654366276402	3.21562107922606e-06	0.000477052946560021
Soltu.DM.08G017880.1	11.8007373940281	2.61756912542153	0.90114231019298	2.9047233670129	0.00367577819099893	0.0923429764893958
Soltu.DM.08G017890.1	74.023428095993	2.30600519892126	0.604782446881077	3.81294994723071	0.000137317929721341	0.00915571853200168
Soltu.DM.08G017900.1	50.8061162303559	3.04962396533264	0.50634294379261	6.02284282366087	1.71379855245164e-09	6.5681329522709e-07
Soltu.DM.08G017910.1	155.115782120218	2.81386544453487	0.401418520576478	7.00980473071813	2.38650963709613e-12	1.99555596745547e-09
Soltu.DM.08G017930.1	35.8432138324738	2.57228599363006	0.511313584997949	5.03074056528417	4.88588911969807e-07	9.76965393977889e-05
Soltu.DM.08G017950.1	24.5073396538212	3.94439362261362	0.687396770947571	5.73816140738674	9.57098799740997e-09	3.20123445818825e-06
Soltu.DM.08G017960.1	54.3351	2.31892895768534	0.772771096919593	3.00079670025058	0.00269274278690441	0.0748273358125281
Soltu.DM.08G017970.1	30.4649955009378	1.75411940594222	0.817983389539814	2.14444379723782	0.0319973441595222	0.33368658909216
Soltu.DM.08G018030.1	57.1745953286141	1.79105125682625	0.462970832949459	3.86860495166824	0.000109459820322801	0.00754165863167885
Soltu.DM.08G018050.1	31.6705390714087	1.53115484219444	0.49410267175665	3.0988596696934	0.00194267011475854	0.0611941086148942
Soltu.DM.08G018110.1	1.83355598638362	-4.34991	2.10338860626636	-2.06805	0.0386355480028069	NA
Soltu.DM.08G018410.1	6.39458054807986	-4.21942	1.3760023484351	-3.06644	0.00216626371436035	0.0655571777823305
Soltu.DM.08G018620.1	2.94504959573575	-5.03482	2.51931215187151	-1.99849	0.0456633965009361	NA
Soltu.DM.08G018740.1	4.72153921261377	2.61126191043664	1.31667296249987	1.98322741091213	0.0473420333981129	NA
Soltu.DM.08G018950.1	532.125532033702	0.774440939917357	0.345061415916589	2.24435681358405	0.0248094528160116	0.290512217697868
Soltu.DM.08G019010.1	735.639768199174	-0.614978	0.211773909436794	-2.90394	0.00368502822048455	0.0923566473351958
Soltu.DM.08G020220.1	1127.77472378365	0.885495255460596	0.23597611209469	3.75247836571387	0.000175094946528648	0.0108443819904765
Soltu.DM.08G020290.1	716.535550103682	-1.35238	0.446380396360388	-3.02966	0.00244828087975321	0.0702629876192514
Soltu.DM.08G020430.1	1271.25047452313	0.827268216423339	0.273669083541555	3.02287787030106	0.00250383269769158	0.0713063090912902
Soltu.DM.08G020440.1	91.9536564404561	2.5191356147472	0.441305385265078	5.70837270257655	1.1406143830205e-08	3.61771417069743e-06
Soltu.DM.08G021520.1	721.638324978966	-0.540129	0.262555160167835	-2.0572	0.0396669040659271	0.373147615988386
Soltu.DM.08G021600.1	26.6048270205513	1.95308342294953	0.668008704783028	2.92373947968822	0.00345854072314298	0.0886118595305548
Soltu.DM.08G021660.1	6.77648613358895	-2.58336	0.990817211328522	-2.6073	0.00912592737691203	0.166332304640297
Soltu.DM.08G021720.1	14.1899534635474	1.91130163454262	0.862152129557503	2.21689603147369	0.0266301970202782	0.30036119214288
Soltu.DM.08G021750.1	30.7362062178944	1.46920160920069	0.488393095982483	3.0082358274233	0.0026276914359778	0.0735288209324156
Soltu.DM.08G021780.1	33.4749815823116	2.88754133766628	0.541112739587875	5.3363	9.48610226387015e-08	2.45783573586134e-05
Soltu.DM.08G021900.1	48.0996795968254	1.43962211151658	0.450328484259259	3.19682667616418	0.00138948390351693	0.0478669398672238
Soltu.DM.08G021920.1	58.5684205914706	1.68982593756913	0.539970806344708	3.12947647856795	0.00175118091971351	0.0566163869930577
Soltu.DM.08G021990.1	100.422593493357	2.20492654640771	0.453025983731543	4.86710834607298	1.13242953228843e-06	0.00021042599672705
Soltu.DM.08G022030.1	69.028008027941	-0.947793	0.409056227088522	-2.31702	0.020502461866935	0.261737188413697
Soltu.DM.08G022110.1	891.456962265687	1.23174944118202	0.234083605984861	5.26200643569066	1.42491777764829e-07	3.5907927996737e-05
Soltu.DM.08G022270.3	3.88736106046345	2.77489111500504	1.36762802317814	2.02898088367381	0.042460237431645	NA
Soltu.DM.08G022420.1	2.50394703106252	4.77072336730676	2.22124714591247	2.14776792221695	0.0317321964987698	NA
Soltu.DM.08G022460.1	413.433565578148	-0.722742	0.354313614173555	-2.03984	0.0413665620742796	0.380679977948198
Soltu.DM.08G022540.1	1437.48483030067	-1.63878	0.513395125270568	-3.19204	0.00141270473347951	0.0483950023781918
Soltu.DM.08G022630.1	8.37733728450499	3.53061839233407	1.0775251460961	3.27659953470747	0.00105065272791304	0.0397691514047084
Soltu.DM.08G022770.1	914.424300352522	0.573703267807727	0.272157582354076	2.10798193768984	0.0350325518325782	0.350490991221609
Soltu.DM.08G022860.1	69.7186538090336	2.07681216114042	0.559052673903239	3.71487743120942	0.000203302213653712	0.012181972041022
Soltu.DM.08G022900.1	31.886193343859	1.17007433548726	0.543548922395805	2.1526568948567	0.0313456535356287	0.330231989855859
Soltu.DM.08G022940.1	114.174566936132	-0.549866	0.276457481083041	-1.98897	0.0467042997239772	0.403690187721508
Soltu.DM.08G023310.1	735.339380094949	-0.589144	0.264232489593401	-2.22964	0.0257711117661798	0.295915739627907
Soltu.DM.08G023460.1	491.693937479241	1.81624616240895	0.348140785986497	5.21698759673448	1.81856432135025e-07	4.4018827967841e-05
Soltu.DM.08G023690.1	404.826829178944	-1.23151	0.331579475959423	-3.71406	0.000203959958068862	0.012181972041022
Soltu.DM.08G023980.1	468.624256446502	0.537038056303189	0.236085978514797	2.27475625482574	0.0229205557730732	0.277191383823822
Soltu.DM.08G024050.1	29.6294682582632	4.8500622705454	0.837551436044857	5.7907634824778	7.00671869412767e-09	2.38695550179949e-06
Soltu.DM.08G024120.1	2.32254963423539	-4.69188	1.88957336291838	-2.48304	0.0130267909660915	NA
Soltu.DM.08G024150.1	19.1382517986703	1.62692029386384	0.583213148978853	2.78958095631488	0.00527763001632473	0.117539082058486
Soltu.DM.08G024170.1	338.627797460038	2.38305201010416	0.344880061161094	6.90979931423474	4.85339807725403e-12	3.57132444116661e-09
Soltu.DM.08G024330.1	502.321017041392	-0.754546	0.232716515995634	-3.24234	0.00118552456386847	0.0426091189239837
Soltu.DM.08G024660.1	1264.33142318817	-0.558234	0.269848942570532	-2.06869	0.0385750379097209	0.367682071185091
Soltu.DM.08G024730.1	237.270128962171	-0.739856	0.326699156571882	-2.26464	0.0235348416700951	0.281866502189498
Soltu.DM.08G024750.2	78.6907323614185	2.29955945501562	0.427812766266118	5.37515389053443	7.65173009271983e-08	2.04001777950252e-05
Soltu.DM.08G024770.2	9.98501766801619	-2.20097	0.800485212018037	-2.74955	0.00596772226281866	0.127321577314256
Soltu.DM.08G024940.1	1306.57678028942	-0.725501	0.209117559111705	-3.46935	0.000521728288086014	0.0244216630728507
Soltu.DM.08G025180.1	206.072035705649	-0.675077	0.280932642715129	-2.40299	0.0162617950872829	0.229919364639418
Soltu.DM.08G025260.1	554.760758972574	-1.06834	0.469694813213362	-2.27454	0.0229335337127558	0.277191383823822
Soltu.DM.08G025370.1	390.96993298756	0.959255800378993	0.305254323434981	3.14248063576834	0.00167522793634924	0.0549331428111953
Soltu.DM.08G025460.1	4115.51336356658	-0.479095	0.223663573460211	-2.14203	0.0321906939504365	0.334564975091655
Soltu.DM.08G025560.1	132.148831211909	1.15832016894806	0.354654098552167	3.26605606329313	0.00109056655961214	0.0407765496557419
Soltu.DM.08G025570.1	138.833765133791	0.910064209072269	0.344489692546483	2.6417748593435	0.00824728582986957	0.15608752070605
Soltu.DM.08G025900.1	261.18287048137	0.651025869884507	0.313588461198955	2.0760517379862	0.037889166122173	0.364544508359568
Soltu.DM.08G026090.1	53.2358988299296	1.89509444722105	0.431841789618908	4.38839985563563	1.1418769266505e-05	0.00135522373823629
Soltu.DM.08G026220.1	712.300696688508	1.27507009282165	0.32849228143084	3.88158311442732	0.000103778670956296	0.00733651341770442
Soltu.DM.08G026430.1	14.209639360504	1.81426826908925	0.720083789685655	2.5195238319158	0.01175136849871	0.190970119171615
Soltu.DM.08G026440.1	7.42445218225083	2.99589437196788	1.09054328932596	2.74715767937976	0.00601142259653612	0.127482204378924
Soltu.DM.08G026700.1	175.293223279118	3.61157065910656	0.437716065265618	8.25094380969308	1.57148432770247e-16	3.21211396582385e-13
Soltu.DM.08G026710.1	133.449173785294	1.4184472669173	0.398526472457945	3.55922972486347	0.000371944085625543	0.0191125234613617
Soltu.DM.08G026930.1	9.85474815921779	2.12421225572857	0.917652099631562	2.31483397311622	0.0206220199166717	0.262898599020854
Soltu.DM.08G027040.1	46.5502043812036	-0.92379	0.467379962103146	-1.97653	0.0480949023933066	0.409418706352276
Soltu.DM.08G027120.1	115.861299627919	0.774075647317877	0.325075874796741	2.38121530181802	0.0172556232856775	0.23689137758457
Soltu.DM.08G027150.1	980.770068942839	0.545788373374067	0.268045711573686	2.03617647963761	0.0417326371742315	0.381725137867292
Soltu.DM.08G027240.1	72.9913070373501	1.39641832036763	0.599441566048146	2.32953201689633	0.0198308989048786	0.256918834049901
Soltu.DM.08G027320.1	59.8688106265259	-0.804178	0.406066082195427	-1.98041	0.0476573061508466	0.407390243471642
Soltu.DM.08G027450.1	2.24672653548724	4.61254334653456	1.9466087631649	2.36952768004355	0.0178108218386287	NA
Soltu.DM.08G027500.1	23.9318107992306	1.08995958351955	0.543054784892009	2.0070895494205	0.0447401287864116	0.396022131498297
Soltu.DM.08G027770.1	1454.93136621659	-1.12827	0.40584092642738	-2.78007	0.00543468783778459	0.119875920220486
Soltu.DM.08G027970.1	184.807159794118	0.993197735403608	0.380357486159284	2.61122173624758	0.00902193758844984	0.165727256606618
Soltu.DM.08G028050.1	40.6195695385637	-1.1283	0.494998592400763	-2.2794	0.0226433413416439	0.275311901732241
Soltu.DM.08G028290.1	238.632777383942	0.762127176440838	0.245700350829319	3.10185628090644	0.0019231129947359	0.0610730464630637
Soltu.DM.08G028300.1	99.1466648315963	1.84085804505095	0.387507972544014	4.75050366826158	2.02910613463243e-06	0.000327433653093843
Soltu.DM.08G028370.1	95.8673347645387	0.986812573604269	0.315639900578079	3.12638729069731	0.00176968325050655	0.0570141735136925
Soltu.DM.08G028450.1	13.8875058953004	2.07455484895296	0.852473427459449	2.43357127873835	0.0149506914557945	0.219850455652115
Soltu.DM.08G028470.1	83.8381816876976	-1.10796	0.557297893538554	-1.9881	0.0468009921438928	0.403734682171465
Soltu.DM.08G028500.1	11.004615959199	2.68326787906218	1.23209428938581	2.17781049890246	0.0294201479388171	0.317799789478849
Soltu.DM.08G028620.1	155.66335570963	-0.873318	0.442271897367386	-1.97462	0.0483115844010359	0.409923161471232
Soltu.DM.08G028720.1	2.75913735096256	3.85331860797404	1.84279745749556	2.09101580442317	0.0365266472641793	NA
Soltu.DM.08G028750.1	494.084146866141	-0.928974	0.341685717954881	-2.7188	0.00655200518989856	0.134221255538278
Soltu.DM.08G028760.1	123.28606592342	0.605603965926775	0.278783852941751	2.17230646443971	0.0298325547625322	0.320373425225653
Soltu.DM.08G028820.2	3.47230995186777	-3.27585	1.51952841053539	-2.15583	0.0310968949389762	NA
Soltu.DM.08G028830.1	102.658983884028	2.65082099086305	0.400312099924143	6.62188575205539	3.54645122227831e-11	2.10453279629135e-08
Soltu.DM.08G029240.3	51.5518910284714	-1.01824	0.376536214002422	-2.70423	0.00684636539874125	0.138706759774498
Soltu.DM.08G029530.1	3834.46076229825	0.5975486128425	0.284767125856849	2.09837638752896	0.0358719094560399	0.354023415425596
Soltu.DM.08G029550.1	58.7805828714687	1.18168553953333	0.357702663282223	3.30354135104942	0.000954718880489711	0.0369824163994248
Soltu.DM.08G030020.1	452.717532899541	1.0854991888009	0.429938905947817	2.52477543619337	0.0115772241918167	0.188727520792507
Soltu.DM.08G030070.1	91.8802931458038	1.13339666188747	0.308897157302404	3.66917155141672	0.000243337752671294	0.0137736655327419
Soltu.DM.08G030090.1	139.686428167252	1.39290701994321	0.43836813241859	3.17748238736741	0.00148559712878815	0.050053195569939
Soltu.DM.08G030280.1	12.3329386199667	1.76580278760656	0.821858749504602	2.1485477749929	0.0316702653774664	0.331214441093731
Soltu.DM.09G000330.1	7.7316204859789	1.86093017609595	0.935153549545679	1.98997285205199	0.0465939261395629	0.403268108540506
Soltu.DM.09G000360.1	715.185116788054	0.5678091347153	0.269253129078577	2.1088302173439	0.0349592393404561	0.350490991221609
Soltu.DM.09G000380.1	972.496733440839	1.36218197246957	0.37006851982484	3.6808912390449	0.000232420135395988	0.0132780624902904
Soltu.DM.09G000410.1	184.555580401858	1.11067891117101	0.296116553070596	3.75081669583738	0.000176259524633207	0.0108443819904765
Soltu.DM.09G000420.1	551.717348564017	1.22759854663761	0.39662580134553	3.09510511538344	0.00196743157912351	0.0618681561188993
Soltu.DM.09G000440.1	329.500106204941	-0.84848	0.374492610221777	-2.26568	0.0234711126695083	0.281469744894573
Soltu.DM.09G000560.1	55.7983539961707	0.711861873738827	0.348315394792489	2.04372785234751	0.0409804400818497	0.378572781042612
Soltu.DM.09G000670.1	378.51090696396	0.978368753352598	0.355948491011858	2.74862452871026	0.00598458970202981	0.127395766910336
Soltu.DM.09G000840.1	2.5003029802694	4.76189785238842	2.18307273932958	2.18128	0.0291625452583584	NA
Soltu.DM.09G001070.1	45.9286330954585	1.40666700485253	0.541733935727405	2.5966012318644	0.00941511575280708	0.169130395665348
Soltu.DM.09G001140.1	234.94080252589	0.650597582371399	0.309309822893589	2.10338480777968	0.035432145377662	0.352227436173244
Soltu.DM.09G001170.1	85.7272060403535	1.10958292886446	0.360896197203142	3.07452097712158	0.00210840893653314	0.0647517375567005
Soltu.DM.09G001240.1	247.649411708315	0.514840479348001	0.256789493433712	2.00491255488575	0.0449723962771179	0.396792422980269
Soltu.DM.09G001300.1	151.914680621764	0.755609741116788	0.289969554780983	2.6058244000392	0.00916534365183539	0.166771178851794
Soltu.DM.09G001310.1	50.6146380688945	1.1828343619631	0.475501488484597	2.48755133392484	0.0128625889030575	0.200333114414098
Soltu.DM.09G002010.2	4.58565780441841	3.66904538356091	1.43784699491716	2.55176343277908	0.0107179264915875	NA
Soltu.DM.09G002110.1	93.4275247216906	0.912004599844319	0.444991908508276	2.04948580503764	0.0404146344847001	0.375488694939668
Soltu.DM.09G002120.1	173.828438264464	0.723347822683316	0.300991617719032	2.40321583758702	0.0162515921535456	0.229919364639418
Soltu.DM.09G002530.1	108.104822189882	0.687362491314601	0.319018544572301	2.15461609680443	0.0311918883529525	0.329205954182968
Soltu.DM.09G002540.1	1295.21744522324	-0.480261	0.228661384441277	-2.10031	0.0357012183774287	0.353349329143863
Soltu.DM.09G002590.1	74.6369454014413	-0.719957	0.331553408555772	-2.17147	0.029895913602563	0.320539817072686
Soltu.DM.09G002840.1	88.9456717937162	-0.913894	0.45597315699826	-2.00427	0.0450409369608808	0.397069956465784
Soltu.DM.09G002970.1	62.1334659716574	0.880316387351356	0.440918785385326	1.99654996913328	0.0458740923947004	0.401093062591687
Soltu.DM.09G003040.1	1121.28199843291	-0.848759	0.326236881191348	-2.60166	0.00927724620089299	0.16801280840607
Soltu.DM.09G003280.1	98.4862539357078	-0.903312	0.330444414561656	-2.73363	0.00626410158772579	0.130503298763085
Soltu.DM.09G004030.1	6016.67958247243	-0.613098	0.299454468497208	-2.04738	0.040620387039881	0.376269923964221
Soltu.DM.09G004060.1	6.74818019866174	-2.10701	1.06127496077291	-1.98536	0.0471048425322269	0.404547471159125
Soltu.DM.09G004110.1	1023.46992211597	-0.665318	0.286290574224471	-2.32393	0.0201294087680362	0.259314148247054
Soltu.DM.09G004490.1	999.670301915636	-1.00129	0.468282738145585	-2.13821	0.0324998368692018	0.33663682378707
Soltu.DM.09G004680.1	55.7763025435317	1.06110450634954	0.443041938504131	2.39504302895616	0.0166184149055887	0.232368390536312
Soltu.DM.09G004730.1	471.949184702888	0.623026811111494	0.260957855485648	2.38746141576014	0.016965183481937	0.235008671185025
Soltu.DM.09G004900.1	112.978298399928	1.81764510285956	0.358918331823344	5.06423033235923	4.10053628659226e-07	8.47567028406193e-05
Soltu.DM.09G005200.1	4.85271787376929	3.76901700750261	1.50977905624001	2.49640302792984	0.0125459966577053	NA
Soltu.DM.09G005330.1	144.543783045884	1.1560152107047	0.471281103747304	2.45292077597184	0.0141701543273615	0.21349234971838
Soltu.DM.09G005390.1	534.780617393427	-1.05303	0.43967698032506	-2.39501	0.0166197086518481	0.232368390536312
Soltu.DM.09G005580.1	4.12047692951394	-3.54628	1.75733990205586	-2.01798	0.043593364358867	NA
Soltu.DM.09G005700.1	2354.84933150293	0.770764217208954	0.279059494902187	2.76200678095226	0.00574472853077568	0.124446819390421
Soltu.DM.09G005710.1	1415.12670074501	0.870548515551293	0.235273866919246	3.70014964666727	0.000215472368241687	0.0126628084644902
Soltu.DM.09G005810.1	5.3925859001678	2.82063320140665	1.16384353464084	2.42355017444599	0.0153696299500301	0.223509654198225
Soltu.DM.09G005850.1	343.88371043172	-1.3103	0.4067073903997	-3.22172	0.00127422558609246	0.0448196058924606
Soltu.DM.09G005860.1	299.630420573546	-1.12299	0.5204576966444	-2.1577	0.0309512215871768	0.327605680274858
Soltu.DM.09G006180.1	109.190968231794	0.826391986689264	0.30589500661348	2.7015543530381	0.00690161987892967	0.139365751144665
Soltu.DM.09G006210.1	36.1304823115632	1.16723300463243	0.467181054807317	2.49845962849209	0.0124734349284978	0.19747100597646
Soltu.DM.09G006620.1	827.686255360669	-0.608403	0.231387808487118	-2.62936	0.00855447409647864	0.159926936462217
Soltu.DM.09G006640.1	403.495617453845	-0.849906	0.304493974685883	-2.79121	0.00525116727900467	0.117091482744933
Soltu.DM.09G006840.1	63.8087889988668	2.06384538657913	0.460820051855449	4.47863624481887	7.51214177829875e-06	0.000966387133941146
Soltu.DM.09G006860.1	586.861700924073	-0.486753	0.212402824025529	-2.29165	0.0219258672526102	0.272716872196766
Soltu.DM.09G006870.1	231.658636993474	-0.704259	0.243206298540331	-2.89573	0.00378280869690611	0.0940385794436281
Soltu.DM.09G007020.1	3.65837621643333	4.28021166310157	1.92735169334324	2.22077355050701	0.0263663028918695	NA
Soltu.DM.09G007030.1	8.96425960151853	2.52865199520123	1.03306010679619	2.44772978703368	0.0143759423819725	0.215182942277271
Soltu.DM.09G007290.1	27.8709643699599	2.80943576407214	0.822459977972175	3.41589358669947	0.00063573084702967	0.028385690927082
Soltu.DM.09G007300.1	13.8106366932505	2.70262400284763	0.888415329671244	3.04207267995672	0.0023495515601257	0.0684981782885458
Soltu.DM.09G007340.1	985.143167949237	-0.865379	0.321793676673146	-2.68923	0.00716160553539171	0.142075899183467
Soltu.DM.09G007640.1	29.3846925177631	2.54303440243412	0.717355058368159	3.54501494450882	0.000392590826637403	0.0198955946193434
Soltu.DM.09G007700.1	767.963730474433	0.993067654455904	0.373272996700569	2.66043261428986	0.0078040341543007	0.149857006578826
Soltu.DM.09G007740.1	6.72578657470903	3.19734006452375	1.17909641087123	2.71168670775721	0.00669418294110791	0.135922946340641
Soltu.DM.09G007770.1	28.1661220860288	1.22683415959047	0.611577762233033	2.00601499163569	0.0448546485342965	0.396022131498297
Soltu.DM.09G007830.1	432.942950267218	0.745704475810564	0.287357098801884	2.59504455925999	0.00945786565256611	0.169252774176748
Soltu.DM.09G007870.1	109.576351027331	0.894055276024922	0.432157561141603	2.06881784889556	0.038563182847637	0.367682071185091
Soltu.DM.09G008120.1	34.7740604802038	1.25537819225009	0.521062952597359	2.40926395935917	0.0159847322605154	0.22830367598171
Soltu.DM.09G008160.1	29.7971898644232	1.88378154642382	0.54708713004952	3.44329347731742	0.000574675323711849	0.0263348463961779
Soltu.DM.09G008210.1	39.4855826956965	2.59648890695476	0.771142526030156	3.36706746069562	0.000759721012814519	0.0322023680915574
Soltu.DM.09G008780.1	9.7799252878323	2.12372910408847	0.805854207451115	2.63537633042302	0.00840440453757996	0.158116482786109
Soltu.DM.09G008790.1	163.789986167301	1.19488755530188	0.324659265556533	3.68043571235706	0.000232835757535635	0.0132780624902904
Soltu.DM.09G008970.1	5.23470453239291	2.08978299882643	1.05809667941454	1.97503974776929	0.0482636374976976	0.409717524415157
Soltu.DM.09G008980.1	9.23707108948686	2.5817896316552	1.01265129041488	2.54953472739609	0.0107866767552829	0.181555386175791
Soltu.DM.09G008990.1	42.7066029308101	0.904096519612874	0.412732069154249	2.1905167714869	0.0284867798227759	0.313048268590075
Soltu.DM.09G009390.1	825.257769101512	0.970225591832143	0.265110102766397	3.65970810507762	0.000252502710660005	0.0141617069064069
Soltu.DM.09G009490.1	151.105085129997	1.9531970281109	0.467566656574516	4.17736594482677	2.94904363608145e-05	0.00284034590206043
Soltu.DM.09G009510.1	754.957668965728	1.21418010564612	0.32649267129301	3.71885868322126	0.00020012496805313	0.0120749674800753
Soltu.DM.09G009590.1	399.641700458384	0.586316237355695	0.250181190515841	2.34356642138758	0.0191003609583994	0.250442081390389
Soltu.DM.09G009730.1	26.1189739827648	1.13912928562276	0.510147376553217	2.23294157331403	0.0255527975623333	0.294899161829789
Soltu.DM.09G009970.1	101.498163627739	1.47438702469998	0.33585380167392	4.38996675741508	1.13367990223343e-05	0.00135423217412249
Soltu.DM.09G010290.1	576.658913751161	1.0140406902635	0.396003643291903	2.5606852548981	0.0104465950697574	0.179435632962891
Soltu.DM.09G010520.1	48.3613187798827	-0.956737	0.423776726066156	-2.25765	0.0239677954489634	0.285749556110907
Soltu.DM.09G011140.1	85.5335765230913	2.14386595150186	0.497169940652701	4.31213912226335	1.61682642124684e-05	0.00177241551850001
Soltu.DM.09G011220.1	1106.75003376793	1.32332338448616	0.254386205875954	5.20202492870802	1.97128775585858e-07	4.64920635343263e-05
Soltu.DM.09G012560.1	133.14067785776	0.936431961748705	0.429196610311576	2.18182515716725	0.029122439149038	0.316629072450179
Soltu.DM.09G013280.1	258.420386448269	-0.472721	0.236981809598148	-1.99476	0.0460693128408471	0.402092862523901
Soltu.DM.09G014090.1	35.6549025102921	-1.20573	0.570777438074167	-2.11244	0.0346489600922119	0.348879184376754
Soltu.DM.09G014490.1	396.862838884287	0.441539632327236	0.225073584074159	1.96175679231089	0.0497908063132117	0.415051424945008
Soltu.DM.09G014740.1	1944.63717641985	-0.854385	0.309189934999576	-2.7633	0.00572199305889285	0.124276014535293
Soltu.DM.09G014860.1	5.04038173638612	2.33355347324821	1.10800472249085	2.10608621595245	0.0351968639494889	0.351128801092624
Soltu.DM.09G016010.1	57.7800975302898	1.07597610591269	0.398686539692589	2.69880218866262	0.00695895264031904	0.140062245920469
Soltu.DM.09G016550.1	129.384020872487	-0.688279	0.320012785689688	-2.15079	0.0314930649380887	0.330866032325003
Soltu.DM.09G016700.1	255.381654562084	1.19777903418252	0.406025694623496	2.95000796758248	0.00317765734686137	0.0842308134767461
Soltu.DM.09G016740.1	145.429688880119	0.710146901422223	0.346393079667851	2.05011861698614	0.0403528570942705	0.375429973167331
Soltu.DM.09G016750.1	273.068493150129	1.14700641732134	0.309880107708073	3.70145223520412	0.000214369014399568	0.0126395268874822
Soltu.DM.09G016790.1	32.295574181572	1.1476209005918	0.515018686745849	2.2283092441617	0.0258599003246402	0.295915739627907
Soltu.DM.09G016840.1	22.2344509534193	-1.39808	0.665234598106899	-2.10163	0.0355857965846667	0.352713531234659
Soltu.DM.09G017160.1	988.350002197907	1.13353236794848	0.373519690436617	3.03473256422832	0.00240749062010825	0.0695262126334559
Soltu.DM.09G017200.1	21.9174344092735	1.28871057243737	0.618213490783108	2.08457206394012	0.0371081625005676	0.361159942618663
Soltu.DM.09G017220.1	82.6374405152188	-1.45909	0.532721951874578	-2.73894	0.00616371373348738	0.129143141049241
Soltu.DM.09G017300.1	65.0235977678787	1.81406983277889	0.449954830750571	4.0316709785132	5.538168408745e-05	0.00452800649098991
Soltu.DM.09G017390.1	9.39038511657441	2.58687402295469	0.87865198498347	2.9441395082074	0.00323853981708003	0.0852305843705354
Soltu.DM.09G017950.1	33.6227877079824	1.23331395253272	0.473065919019089	2.60706574485437	0.00913218241393236	0.166332304640297
Soltu.DM.09G018220.1	312.915332175143	-0.671782	0.233040011376787	-2.88269	0.00394295536823794	0.0969769166915028
Soltu.DM.09G018390.1	74.9692971719363	1.18330576000866	0.409580482986824	2.88906773921335	0.00386385829326505	0.0956655951048505
Soltu.DM.09G018520.1	1487.96324765156	-0.456459	0.229550581100424	-1.98849	0.0467573505321004	0.403690187721508
Soltu.DM.09G018670.1	436.514630116091	1.22938635440222	0.364832185804307	3.36973107702087	0.000752415750979139	0.032040370729195
Soltu.DM.09G018710.1	23.7616349706086	1.36865403534407	0.562015411635862	2.4352606832619	0.0148810646215989	0.21962586053091
Soltu.DM.09G018940.1	30.5017267714558	1.02469349719841	0.471645870739955	2.1725908372542	0.029811126125769	0.320330301524326
Soltu.DM.09G019090.1	49.2759459271117	-0.888604	0.426369914845622	-2.08411	0.0371497182640133	0.361159942618663
Soltu.DM.09G019200.1	311.236607360091	-0.669286	0.331569709432265	-2.01854	0.0435353419601487	0.389720754598002
Soltu.DM.09G019230.1	507.602869451669	-0.498354	0.228028038309913	-2.18549	0.0288526210437134	0.315185758147358
Soltu.DM.09G019300.1	2143.47951963912	-0.780702	0.340862971611927	-2.29037	0.0219998957933347	0.272716987263099
Soltu.DM.09G019660.1	46.8174252580559	5.08697361365532	0.660754867941165	7.69873043766706	1.37424727358395e-14	1.48709722616767e-11
Soltu.DM.09G019820.1	111.497969464296	1.71338162002261	0.495341785502559	3.45898866231174	0.000542207727804866	0.0251245676591897
Soltu.DM.09G019870.3	12.1329649303851	1.71590526926756	0.798780145611477	2.14815713522025	0.0317012746220506	0.331350368151843
Soltu.DM.09G019870.5	1060.62985949564	-0.806504	0.340055926702785	-2.37168	0.0177073840742156	0.239716306413138
Soltu.DM.09G019950.1	444.381628642256	0.684390153263246	0.258904282008679	2.64340994267643	0.00820755962409045	0.155495640416857
Soltu.DM.09G019960.1	1066.03006280087	-0.489057	0.215536346986612	-2.26902	0.0232669790293529	0.27994385277122
Soltu.DM.09G020020.1	765.879572574093	0.844489902113881	0.255328040902602	3.3074702611141	0.000941427070651079	0.0367696229123084
Soltu.DM.09G020150.1	889.259023331449	-0.762206	0.28735291675185	-2.65251	0.00798959462306553	0.15262365803314
Soltu.DM.09G020170.1	123.398054811359	0.912913680242131	0.320330667164718	2.84991033897076	0.00437315550597365	0.103670575931864
Soltu.DM.09G020220.1	805.501617919639	0.636106045282173	0.218058107856006	2.91714007581054	0.00353257088956862	0.0897585277410281
Soltu.DM.09G020390.1	1397.54269670176	-0.450766	0.203536689531962	-2.21467	0.0267828499261154	0.301159723252334
Soltu.DM.09G020650.1	626.108760920917	1.27455472035661	0.38859155828361	3.27993414470003	0.00103831320402493	0.0393831127860672
Soltu.DM.09G020700.1	28.0682859400748	1.20907345144206	0.559321460123679	2.16167899435631	0.0306429278474866	0.325210481325016
Soltu.DM.09G020880.1	79.5053951584326	-0.713282	0.353884190207298	-2.01558	0.0438438239248119	0.39096024475077
Soltu.DM.09G020920.1	26.7366294197625	-1.74294	0.737978861185581	-2.36178	0.0181876435605816	0.243862894271472
Soltu.DM.09G022320.1	932.614479571342	-0.824076	0.318824081835385	-2.58474	0.00974537899311359	0.172699258707883
Soltu.DM.09G022340.1	992.409352401597	-0.494552	0.222743827936323	-2.22027	0.0264001506693856	0.298893997010523
Soltu.DM.09G022620.1	209.97987507557	0.886510136482432	0.258289726474923	3.43223150444778	0.000598636310821308	0.0271244176696276
Soltu.DM.09G022730.3	18.801425151124	-1.50012	0.575210960747398	-2.60795	0.00910853260292673	0.166332304640297
Soltu.DM.09G022870.1	1767.49883260116	-0.599932	0.270657663194835	-2.21657	0.0266524891743163	0.300416160167732
Soltu.DM.09G023080.1	771.466906272243	-0.690174	0.23405702384919	-2.94874	0.00319067751351077	0.0844305161862514
Soltu.DM.09G023440.1	87.9657748131027	-0.945199	0.324245603389822	-2.91507	0.00355607986959499	0.0902312348704405
Soltu.DM.09G023470.1	2429.94756521925	-0.861395	0.413763901010174	-2.08185	0.0373560312385425	0.362257011420257
Soltu.DM.09G023510.1	360.418531474065	0.797074539979956	0.370695587893024	2.15021318303356	0.0315383558505083	0.331152736430337
Soltu.DM.09G023580.1	267.323587100331	-1.66982	0.384394663510981	-4.34402	1.39900398315713e-05	0.00158864674531843
Soltu.DM.09G023640.1	16.7681618974425	1.46046271508175	0.694677596055606	2.10236046674642	0.035521711479719	0.352508083449981
Soltu.DM.09G023770.1	2290.11785020987	-1.19293	0.360226450878855	-3.31161	0.000927618415481211	0.0366977814434244
Soltu.DM.09G024030.1	59.9057317801638	1.0391021225435	0.36138780075559	2.87531045699646	0.00403630406993547	0.0990024662273773
Soltu.DM.09G024050.1	25.6723379602692	1.17408243813729	0.525049964869242	2.23613468563831	0.0253429499969269	0.293397676616405
Soltu.DM.09G024300.1	42.4136927441079	1.6105503390157	0.456525304554438	3.52784461879407	0.000418958008099611	0.0208301392351363
Soltu.DM.09G024410.1	23.8421761280011	-1.25679	0.559784902980517	-2.24514	0.0247593787742913	0.290512217697868
Soltu.DM.09G024590.1	13.7585032290009	2.2865138443284	0.934757886870744	2.4461027571352	0.0144409835913655	0.215649110264206
Soltu.DM.09G024660.1	1.98903341330297	-4.46825	2.08226976744539	-2.14585	0.0318845732014419	NA
Soltu.DM.09G024940.1	147.651129678154	-1.22984	0.459546374556146	-2.6762	0.00744631780677284	0.145416626723347
Soltu.DM.09G024950.1	16.8786483009031	1.69107810684358	0.623272684815658	2.71322351844079	0.00666321453689001	0.135588657488092
Soltu.DM.09G025040.1	619.294200930748	5.72563187335411	0.404159403850904	14.1667664263141	1.47120453699011e-45	2.706427866247e-41
Soltu.DM.09G025230.1	17.1561788450778	3.40425172919436	1.02944887605525	3.30686817808683	0.000943452780189993	0.0367706723397778
Soltu.DM.09G025240.1	23.9072598664027	3.75425673299294	0.835478143443819	4.49354272455051	7.00479597312355e-06	0.000907466385363245
Soltu.DM.09G025250.1	32.7130335206277	1.84945228744597	0.655575304872653	2.82111341549882	0.00478572799161705	0.111019233460009
Soltu.DM.09G025260.1	52.8481890804154	1.90886571567322	0.456372988558686	4.18268776533376	2.88082916407016e-05	0.00280400705302829
Soltu.DM.09G025280.1	14.4821692978979	5.41410894706529	1.37631768573179	3.93376398719066	8.36258991463842e-05	0.00622826737124245
Soltu.DM.09G025290.1	11.6135065159601	1.9994683348664	0.872747844249726	2.29100346456344	0.0219632132833692	0.272716987263099
Soltu.DM.09G025310.1	23.8885494758269	2.25939810140599	0.741711473748316	3.04619542958919	0.00231757145366116	0.0682144711384813
Soltu.DM.09G025530.1	1924.51149371226	0.975491085567322	0.264186350940144	3.69243559364782	0.000222116602755238	0.0128492359254257
Soltu.DM.09G025570.1	236.498289490389	-1.35937	0.50897004621795	-2.67082	0.00756656090790419	0.146867794894956
Soltu.DM.09G025620.1	28.897694098002	1.71069726897142	0.622481885184398	2.74818803516613	0.00599256312385773	0.127395766910336
Soltu.DM.09G025650.1	598.73996888718	-0.801234	0.357737133535421	-2.23973	0.0251086017595833	0.291970820460995
Soltu.DM.09G025840.1	57.048054812916	1.84413145977651	0.475621849965628	3.87730601508275	0.000105619478995271	0.00738774119998863
Soltu.DM.09G025850.1	476.225733216729	2.22077317288267	0.457713111506319	4.85188891699908	1.22291115985337e-06	0.000220555624477084
Soltu.DM.09G025880.1	3.01831839001626	5.03989464668275	1.83039239026741	2.7534503931949	0.0058970706391869	NA
Soltu.DM.09G025890.2	589.161755247449	1.11038359003971	0.362663841977388	3.0617433047239	0.00220052073568699	0.0658224056157689
Soltu.DM.09G025910.1	78.4296668050768	1.92492698208404	0.625063696513863	3.07956931880678	0.00207300123663842	0.0638776059450593
Soltu.DM.09G025930.1	47.0251716879529	2.88292257788964	0.700945513202501	4.11290538792104	3.90710541144966e-05	0.00352328976220725
Soltu.DM.09G025980.1	739.535242300889	-1.02944	0.38097739647346	-2.7021	0.00689025976329929	0.139289251215004
Soltu.DM.09G026030.1	11.7625559646711	1.76730800547501	0.7532127525216	2.3463596434851	0.0189578048906449	0.24946193044943
Soltu.DM.09G026120.1	140.534092820001	-1.38038	0.62160258304859	-2.22068	0.026372517413671	0.298893997010523
Soltu.DM.09G026210.1	17.0663145878969	1.72117911305671	0.685780104029763	2.50981196879694	0.0120795463409606	0.193093035633613
Soltu.DM.09G026490.1	36.2380302057892	1.46522024353795	0.463190638828499	3.16332006891112	0.00155980738781983	0.0523617093181269
Soltu.DM.09G026670.1	2262.20373091999	0.718376024575954	0.289728207450216	2.47948251534809	0.0131573180717626	0.202715262351881
Soltu.DM.09G026920.1	23.8261910868692	1.63657964756548	0.629840156440759	2.59840473940853	0.00936580277788539	0.168962848421676
Soltu.DM.09G027170.1	55.0197103201451	1.3227968537023	0.430628983792727	3.07177849956101	0.00212787560408247	0.065023919622427
Soltu.DM.09G027410.1	2042.30673748178	-0.594947	0.2746307671779	-2.16635	0.0302843523072793	0.322775750315591
Soltu.DM.09G027550.1	52.8941673027052	-0.913606	0.380615251787508	-2.40034	0.016379829202221	0.23072067301243
Soltu.DM.09G027620.1	3.31547492137648	-5.20533	1.80619911806418	-2.88193	0.00395252149543527	NA
Soltu.DM.09G027890.1	49.963466536581	0.926353358420958	0.400304086628322	2.31412416051867	0.0206609124797381	0.263048736013161
Soltu.DM.09G028030.1	68.6952586702755	-1.0303	0.444642438258239	-2.31714	0.0204958748804003	0.261737188413697
Soltu.DM.09G028560.1	25.4084487062956	2.4946103182671	0.604399123020557	4.12742213423471	3.66852591417348e-05	0.00332444348360273
Soltu.DM.09G029230.1	222.364197619135	-1.01781	0.417826007095916	-2.43597	0.0148519386089638	0.219582401583709
Soltu.DM.09G029420.1	20.5707805897972	3.09363677605168	0.717466414149146	4.31189072413999	1.61864430913243e-05	0.00177241551850001
Soltu.DM.09G029460.1	649.16033212711	-0.535774	0.252124262205326	-2.12504	0.033583205457359	0.343411143742955
Soltu.DM.09G029650.1	89.8717555121556	1.33676075151901	0.366020272211616	3.65214949281868	0.000260054415024599	0.0144095211409413
Soltu.DM.09G029660.1	32.1631238054091	0.904678582034631	0.457505894680397	1.97741404548813	0.0479948476250589	0.40894544553524
Soltu.DM.09G029670.1	10.851673632135	3.06784342572641	1.06337522560591	2.88500554823284	0.00391406763786987	0.096519019123665
Soltu.DM.09G029680.3	8.91870798206875	2.98660428864614	0.922454510115639	3.23767107851393	0.00120509661503927	0.0432143417743908
Soltu.DM.09G029690.1	16.1115729391683	1.94260216760956	0.686136351459421	2.8312188437147	0.00463709815646754	0.108391432892474
Soltu.DM.09G030430.1	50.0426761440672	1.89923074115407	0.58527601537212	3.24501720772983	0.00117443526479043	0.0426091189239837
Soltu.DM.09G030440.1	20.3079576985855	3.20291474150618	0.850061695315834	3.76786150835342	0.000164652000078042	0.010444614460123
Soltu.DM.09G030450.3	207.106137070068	1.6551701385098	0.389402743657946	4.2505353787741	2.13260145478325e-05	0.00221645968147981
Soltu.DM.09G030490.1	2.74486398777659	3.85045753154734	1.75197254941538	2.19778416781256	0.0279644902003343	NA
Soltu.DM.09G030550.1	16.9421829738568	3.7712005493633	1.18013088513467	3.19557821667632	0.00139550952043484	0.0479846600708772
Soltu.DM.09G031050.1	41.830650056567	-0.978805	0.413562857508124	-2.36676	0.017944426073524	0.242012948715944
Soltu.DM.09G031210.1	77.0453006732034	-1.18971	0.532885350956015	-2.23257	0.0255771621847969	0.294995282477445
Soltu.DM.09G031240.1	3.54382412638621	-4.26556	1.69492777570034	-2.51666	0.0118472156734233	NA
Soltu.DM.09G031320.1	54.8116915165313	0.831989900449553	0.421570522178454	1.97354856822121	0.0484330968237044	0.4103985486729
Soltu.DM.09G031340.1	71.088666261067	1.19234403521956	0.444010678343867	2.68539495416401	0.00724441432247541	0.14299168012474
Soltu.DM.09G031430.1	2064.4390690108	-0.659415	0.22202284386484	-2.97003	0.00297766676777081	0.081031298609337
Soltu.DM.10G000060.1	104.564698078951	1.49962887385221	0.397448226127261	3.7731427020435	0.000161204020696705	0.010296906822002
Soltu.DM.10G000140.1	84.4240888490637	-0.77153	0.323763378113624	-2.38301	0.0171719221244052	0.236512661963756
Soltu.DM.10G000210.1	52.5936142313924	0.875426011445859	0.387075098927549	2.26164383570879	0.0237194173627237	0.283707673475075
Soltu.DM.10G000240.1	8.84610127452239	3.62913543414742	1.12229646218405	3.23366913862041	0.00122210946496808	0.0436542246942773
Soltu.DM.10G000270.2	17.5684661584565	1.26187531814272	0.605958968435043	2.0824435050473	0.0373019781385681	0.361923623331803
Soltu.DM.10G000410.2	3.2203899776429	4.09444163250461	1.78709771806023	2.29111233880867	0.0219569171921611	NA
Soltu.DM.10G000760.1	59.9686633337069	-0.918821	0.439796503602194	-2.0892	0.0366901602176704	0.358383463067199
Soltu.DM.10G000810.3	4.10682749125256	3.5073958499381	1.45454394103841	2.41133715591579	0.0158941478575954	NA
Soltu.DM.10G000890.1	155.907351284172	-0.620855	0.295168720913121	-2.10339	0.0354316345665004	0.352227436173244
Soltu.DM.10G000900.1	1716.33277317931	-0.489133	0.229125105776293	-2.13479	0.0327785660487972	0.338026484716224
Soltu.DM.10G001030.1	209.246125197566	-0.818247	0.25174543001293	-3.2503	0.0011528497702968	0.0423809867313775
Soltu.DM.10G001250.1	514.848321411642	1.95588109451663	0.321116748024345	6.09087226546138	1.12297127633884e-09	4.49090860859332e-07
Soltu.DM.10G001380.1	513.985687380668	1.54109436532227	0.461636430912996	3.33832917448562	0.000842838368196269	0.0346864756629498
Soltu.DM.10G001390.1	218.508	-0.533091	0.252544269024001	-2.11088	0.0347824586767714	0.349649240337643
Soltu.DM.10G001430.2	2.34112654815438	-3.64016	1.84520884062556	-1.97276	0.0485224650279809	NA
Soltu.DM.10G001520.1	98.7327020817908	0.934185773153623	0.475993626830474	1.96260143097743	0.0496925043281037	0.415051424945008
Soltu.DM.10G001770.1	33.9576436094495	1.33136461802844	0.431831514200388	3.08306497846434	0.00204880413964089	0.0636652043122193
Soltu.DM.10G002050.1	87.3152592867939	2.97038096046334	0.525483113236169	5.65266682343103	1.57977346204778e-08	4.7641823947264e-06
Soltu.DM.10G002060.1	210.847375577123	2.62090242388061	0.309882183444672	8.45773834025073	2.7261296112223e-17	7.16426861829219e-14
Soltu.DM.10G002100.1	8.49901496171121	2.92305887062312	1.06754087819036	2.73812359820651	0.00617908483844816	0.129317912045611
Soltu.DM.10G002180.3	2.4425193356453	3.66816442799069	1.8173893104765	2.01837020105998	0.0435527204504457	NA
Soltu.DM.10G002220.1	16.0936202587759	1.93766930848605	0.646947769619208	2.99509388466793	0.0027436038049672	0.0757827861804453
Soltu.DM.10G002230.1	6.79799706841284	-4.27819	1.69402608765196	-2.52546	0.0115548423939818	0.188727520792507
Soltu.DM.10G002270.1	1052.02503809271	1.43661746124487	0.357684222674769	4.01644067636481	5.90837281511395e-05	0.00476712396082615
Soltu.DM.10G002680.1	1024.53367144361	-0.366392	0.186523846122988	-1.96432	0.0494932593936627	0.415051424945008
Soltu.DM.10G002840.1	370.699345492429	-1.17466	0.346763960276207	-3.38748	0.000705371209359453	0.0305356026013026
Soltu.DM.10G003340.1	1246.4215928945	0.953439171379689	0.362000207988325	2.63380835242625	0.0084433130486922	0.158654940596263
Soltu.DM.10G003720.1	1217.67405234445	0.996600749980332	0.253339961140778	3.93384740998888	8.35968650195528e-05	0.00622826737124245
Soltu.DM.10G003910.1	281.247405990213	-0.575277	0.281926627103906	-2.04052	0.0412986705527421	0.380245417161283
Soltu.DM.10G003930.1	28.1728090781049	1.05548713009723	0.504377213454483	2.09265427133036	0.03638002811791	0.356793202573986
Soltu.DM.10G004150.2	5.40877470415567	2.82172044487987	1.17776543143502	2.39582549255315	0.0165829833253589	0.232338584351335
Soltu.DM.10G004580.1	146.431273295897	0.860212427661132	0.319016589152902	2.69645045715425	0.00700828219326886	0.14090093904631
Soltu.DM.10G004660.1	721.803861193099	0.718648251297957	0.355913899220848	2.01916321017862	0.0434702587504916	0.389405580701027
Soltu.DM.10G004780.1	149.309182035557	1.1709700099492	0.361159783140609	3.24224917781976	0.00118590285328765	0.0426091189239837
Soltu.DM.10G004840.1	683.669611703546	-0.691706	0.275311786066623	-2.51245	0.011989744685547	0.192295852864274
Soltu.DM.10G004860.3	99.1370192920472	1.29942313876945	0.443050156784788	2.93290301079985	0.00335808778218131	0.0870075814662076
Soltu.DM.10G005190.1	3.33443321202275	4.14852607244601	1.95874726072224	2.11794862748977	0.0341794186785162	NA
Soltu.DM.10G005260.1	1562.71505004326	0.675860295346723	0.222142868001211	3.04245777245947	0.00234654738383534	0.0684981782885458
Soltu.DM.10G005300.1	215.301628837836	-1.08013	0.393210127470591	-2.74695	0.00601514206354131	0.127482204378924
Soltu.DM.10G005340.1	22.8176818311138	2.91549526389635	0.678439213980409	4.29735664421742	1.72846973821535e-05	0.00187040760612998
Soltu.DM.10G005420.1	4.63893108656837	3.05585247986373	1.33605008110982	2.28722899168968	0.0221824606514962	NA
Soltu.DM.10G005560.2	118.234111843381	3.81336333991059	0.472938302744833	8.06313068275215	7.43649519316235e-16	1.24365241430377e-12
Soltu.DM.10G005730.1	725.932117593166	2.39301087990786	0.321333027062447	7.44713639237219	9.53879918091746e-14	9.23556577537671e-11
Soltu.DM.10G005780.1	72.5152403578481	1.0477951220258	0.466768059789586	2.24478753430159	0.0247817754089882	0.290512217697868
Soltu.DM.10G005930.2	14.6809219778574	-2.10527	0.682498823171602	-3.08465	0.00203792867127274	0.0634344091992105
Soltu.DM.10G006290.1	653.612464873762	0.929315779495866	0.314103610070653	2.95862813957098	0.00309011739262584	0.0827449775178237
Soltu.DM.10G006310.1	131.343283976351	1.0565964922534	0.291551502629706	3.62404749323264	0.00029002831215548	0.0156462194440241
Soltu.DM.10G007000.1	212.895469166572	1.43849385002583	0.303145031367278	4.74523314315189	2.08266315774506e-06	0.000333153664781549
Soltu.DM.10G007030.1	2.1345264492744	-4.57105	2.25968884394866	-2.02286	0.0430870811935501	NA
Soltu.DM.10G007200.1	2.94848215261829	5.00135025044825	1.89028790549103	2.64581402437163	0.00814946070280249	NA
Soltu.DM.10G007540.1	1620.22228030075	0.769010497513619	0.357382739415723	2.15178410342608	0.0314143624425531	0.330509546753024
Soltu.DM.10G008360.1	1431.94704223387	0.578627311350781	0.243614239804746	2.37517852739045	0.0175404641198645	0.238412851655535
Soltu.DM.10G008880.2	2.28557190457467	4.63442	1.89096452832638	2.45082183871674	0.0142530480668158	NA
Soltu.DM.10G010450.1	397.976279172439	2.46606	0.319479596437301	7.71899843747917	1.17247340717768e-14	1.34805129990253e-11
Soltu.DM.10G011440.1	942.22	1.10394097070233	0.432471108031488	2.55263519389127	0.0106911409141613	0.181555386175791
Soltu.DM.10G012530.1	692.610845050046	-1.0235	0.292755615972058	-3.4961	0.000472119751471694	0.0227359030054275
Soltu.DM.10G013040.1	577.841874403811	0.439126800422675	0.211954738533523	2.07179515523416	0.0382845487028353	0.366051225539167
Soltu.DM.10G013450.2	80.207081483529	1.21403097662346	0.437529393279392	2.77474152656121	0.00552455954691308	0.121421502299896
Soltu.DM.10G013900.1	163.113126187995	0.561521178654513	0.271211781810534	2.07041587539433	0.0384134164505625	0.36703833802595
Soltu.DM.10G014420.1	5.43012846896413	2.4593881605083	1.13019468792009	2.17607478321663	0.0295496691410903	0.31882446540733
Soltu.DM.10G014560.1	4.58749667215653	2.55571814764366	1.28058664096416	1.99574012869558	0.0459622167053363	NA
Soltu.DM.10G015120.1	166.652351274924	1.08027764458518	0.305611537005679	3.53480649051906	0.000408073882421461	0.0204548423461177
Soltu.DM.10G015390.3	1033.37565057415	-0.748179	0.323638601630312	-2.31177	0.0207901116927944	0.264126308494921
Soltu.DM.10G015560.1	16.4987854922134	1.81574015921761	0.692699423922239	2.62125259024532	0.00876073254002964	0.161647377940206
Soltu.DM.10G016190.1	332.49446876829	1.1500713388709	0.381699611904625	3.01302726804518	0.00258655675420969	0.0726881834704678
Soltu.DM.10G016600.1	17.2206291145895	-1.31154	0.661286129005898	-1.98332	0.0473316330162009	0.4057375214194
Soltu.DM.10G017180.1	68.5253174319623	0.770410838429705	0.329863418336178	2.33554494255724	0.0195149709599001	0.254427644066848
Soltu.DM.10G017580.1	2003.65710243831	-0.745853	0.291936235861684	-2.55485	0.0106234358606618	0.180952524159939
Soltu.DM.10G017860.1	398.325415101756	3.01881788177722	0.324016461036438	9.31686579169732	1.19827648779425e-20	5.51087356736578e-17
Soltu.DM.10G018070.1	1540.78898818886	-0.521463	0.243566883662357	-2.14094	0.03227854210079	0.335288571703068
Soltu.DM.10G018080.1	74.3758236929568	-0.737673	0.373930037279263	-1.97276	0.0485232492848871	0.410661421787905
Soltu.DM.10G018090.1	42.9861197042704	1.57086919872281	0.477528250166662	3.28958380614039	0.00100335671995809	0.0382940875940851
Soltu.DM.10G018140.4	6.1950914196034	-2.14919	1.07495311617605	-1.99934	0.0455718277848319	0.400161978009435
Soltu.DM.10G018290.1	769.820805224492	1.60794238293885	0.270480157816828	5.94477020391184	2.76844951688002e-09	9.9859602573578e-07
Soltu.DM.10G018320.1	21.8632928413946	-1.41555	0.58262638618031	-2.4296	0.0151154976976535	0.221037118955511
Soltu.DM.10G018530.1	711.983721970067	-0.661454	0.307754880929405	-2.14929	0.0316115963031526	0.331214441093731
Soltu.DM.10G018650.1	351.427915958162	1.39430467268343	0.304247306927486	4.58280037632593	4.58789979859209e-06	0.000644267211411451
Soltu.DM.10G018870.1	1027.35165833306	1.48606880704509	0.341298678149552	4.35415928096246	1.3357856011191e-05	0.00152628024336565
Soltu.DM.10G018880.1	82.7000624453065	1.44970498020071	0.451492893646193	3.21091428149199	0.00132313396261116	0.0460120460797635
Soltu.DM.10G018950.1	11.4939211573026	-1.68011	0.841007459840699	-1.99774	0.0457452470032774	0.400928431179849
Soltu.DM.10G019000.1	28.8785526127807	-2.16076	0.776236288723735	-2.78364	0.00537526052042373	0.119424266345066
Soltu.DM.10G019110.1	436.399379300405	-1.09769	0.241784230384331	-4.53995	5.62674661327878e-06	0.000755544749619537
Soltu.DM.10G019180.1	129.82160804217	-0.846015	0.288992498652262	-2.92746	0.00341738270261764	0.0876794591315957
Soltu.DM.10G019400.1	195.969955838501	0.929307546121554	0.319246335641778	2.91094193533459	0.00360340975174761	0.0909304880564459
Soltu.DM.10G019700.1	235.221462704284	0.651588851134129	0.286180519949192	2.27684557722451	0.0227954487464316	0.276742929375804
Soltu.DM.10G019750.2	40.678598304985	1.68035630290598	0.534272617588643	3.14512899891822	0.00166013610046683	0.0545354709003353
Soltu.DM.10G020020.1	59.7610345023028	1.26123984898144	0.567595087413096	2.22207675321811	0.0262781190091457	0.298586953237952
Soltu.DM.10G020080.1	1.98089697379256	-4.46294	2.11633933849391	-2.1088	0.0349616050680341	NA
Soltu.DM.10G020280.1	37.8711772249184	2.73103983691106	0.618072358525359	4.41864095561071	9.93234928589681e-06	0.00121810331642238
Soltu.DM.10G020410.1	105.856466337148	1.38574802647236	0.466171836173865	2.97261206907302	0.0029527739165096	0.0805923278458615
Soltu.DM.10G020640.1	24974.7263689039	-0.742485	0.258448294022915	-2.87286	0.00406780176259177	0.0993810582785516
Soltu.DM.10G020650.1	3155.15165862935	-0.538151	0.24423403478524	-2.20342	0.0275649607440292	0.306952189980121
[truncated: 360 more rows]

## Sheet: Volcano_36-26_sig_genes
baseMean	log2FoldChange	lfcSE	stat	pvalue	padj
Soltu.DM.01G002180.1	11.3379573590523	3.5175893287837	1.15389878899708	3.04843835726792	0.00230034101428861	0.999892877192549
Soltu.DM.01G003100.1	8.21928747418865	-6.43963	2.60248339998085	-2.47442	0.0133453572157821	0.999892877192549
Soltu.DM.01G005630.3	3.10815018762094	5.18216456915359	2.35840388421787	2.19731853557058	0.0279977047775576	0.999892877192549
Soltu.DM.01G005680.1	8.39052262990091	-6.4694	2.59196436142178	-2.49594	0.0125622135444354	0.999892877192549
Soltu.DM.01G006200.1	254.79204621386	1.55817910648438	0.509906330756255	3.05581439668223	0.00224450149241386	0.999892877192549
Soltu.DM.01G007800.1	35.9395158224511	2.08601874020587	0.694321373109758	3.00439943374192	0.00266105714803098	0.999892877192549
Soltu.DM.01G014640.1	6.33570076135375	-6.06384	2.74902490660067	-2.20581	0.0273969761967251	0.999892877192549
Soltu.DM.01G015500.1	7.48969400326842	-6.30518	2.25653794554348	-2.79418	0.00520309966010708	0.999892877192549
Soltu.DM.01G018350.2	3.25143297880219	5.24787450936236	2.34600508096371	2.23694081140123	0.02529020874232	0.999892877192549
Soltu.DM.01G020300.1	612.726945844131	0.965563830468198	0.411270317427691	2.34775958670531	0.0188867074346918	0.999892877192549
Soltu.DM.01G021450.1	250.848239853339	1.67276899597323	0.644713988021302	2.59459082174894	0.00947035889801787	0.999892877192549
Soltu.DM.01G022220.1	18.0782266784082	-4.68522	1.40274294433338	-3.34004	0.000837650901490355	0.970478401583826
Soltu.DM.01G023710.2	9.9066731918101	-5.72256	2.06930780395778	-2.76545	0.00568445674077389	0.999892877192549
Soltu.DM.01G023940.1	3.9306153179623	4.50530657151949	2.04749666943754	2.20039750919699	0.0277787044023405	0.999892877192549
Soltu.DM.01G023990.1	28.0005918133828	1.59535572920344	0.764999781809219	2.08543292055644	0.037030021178136	0.999892877192549
Soltu.DM.01G024570.1	8.19486498182957	4.69984349599879	1.58115970406842	2.97240277747137	0.00295478774367434	0.999892877192549
Soltu.DM.01G024650.1	14.5772	-2.59141	1.07839679750617	-2.40302	0.0162601331635859	0.999892877192549
Soltu.DM.01G024970.1	16.2480850076127	-2.10867	0.98117367209801	-2.14913	0.0316242674856499	0.999892877192549
Soltu.DM.01G027460.1	6.24588262427616	5.19340505056851	1.88518668432683	2.75484921135172	0.00587191903691968	0.999892877192549
Soltu.DM.01G027610.1	3.36591778058952	5.29900350424325	2.33038770963025	2.27387206100741	0.0229736799762942	0.999892877192549
Soltu.DM.01G027630.1	11.8425471455425	-3.37429	1.61315176309436	-2.09174	0.0364621694908096	0.999892877192549
Soltu.DM.01G027950.1	75.8341368145976	-1.23379	0.587173352169303	-2.10124	0.0356194831444532	0.999892877192549
Soltu.DM.01G028670.1	6.58852974264998	-5.11846	1.9125668827753	-2.67623	0.00744562423073656	0.999892877192549
Soltu.DM.01G029110.1	6.94455857630941	3.8665315089119	1.62477989551468	2.37972633683229	0.0173254994737898	0.999892877192549
Soltu.DM.01G029490.1	20.3238194105524	-2.60443	1.17501611466717	-2.21651	0.0266568138130975	0.999892877192549
Soltu.DM.01G029540.1	6.67544198723356	4.39268170259372	1.62588774764606	2.70171277749856	0.00689833255255279	0.999892877192549
Soltu.DM.01G029620.1	8.00922115031114	-2.75603	1.37720554817673	-2.00118	0.0453734686737809	0.999892877192549
Soltu.DM.01G029870.1	32.3105132344142	-1.35494	0.655673536374396	-2.06649	0.0387821224757281	0.999892877192549
Soltu.DM.01G033410.1	15.8266213424298	-3.03235	1.52048712571804	-1.99433	0.0461162532628347	0.999892877192549
Soltu.DM.01G033600.1	12.0922342313094	-2.43584	1.20744386360274	-2.01735	0.0436585498523795	0.999892877192549
Soltu.DM.01G034430.1	13.7760154876905	2.38632595818296	1.16873501977339	2.04180239131163	0.0411711369678592	0.999892877192549
Soltu.DM.01G034810.2	4.86794075020557	5.82900318425757	2.0747956467635	2.80943484402925	0.00496285636364647	0.999892877192549
Soltu.DM.01G037580.1	5.76403669685069	5.07425567133997	1.94766609478444	2.60530061334849	0.00917936828433768	0.999892877192549
Soltu.DM.01G037770.2	2.91992475671025	5.09243123488681	2.45303337433959	2.07597307405482	0.0378964413828071	0.999892877192549
Soltu.DM.01G039100.1	88.4572267963773	1.17662761533651	0.520018654939162	2.26266424129374	0.0236563947345928	0.999892877192549
Soltu.DM.01G039450.1	7.4927628670608	-4.42422	2.24298049275126	-1.97248	0.0485553882708945	0.999892877192549
Soltu.DM.01G039780.2	13.0618342623177	-2.55971	1.13541154615886	-2.25443	0.0241690945839002	0.999892877192549
Soltu.DM.01G039850.3	9.92657464692845	3.32514004430328	1.24709123541755	2.66631658524163	0.0076687439066505	0.999892877192549
Soltu.DM.01G039930.1	86.2008318913501	1.14158482580784	0.437975706584255	2.60650261794425	0.00914721246888708	0.999892877192549
Soltu.DM.01G040560.3	8.98249854802677	-4.06468	1.9105587946277	-2.12748	0.033380016015705	0.999892877192549
Soltu.DM.01G040600.1	267.765965438558	1.17282620565634	0.488221300972528	2.40224300603044	0.0162948797201324	0.999892877192549
Soltu.DM.01G041180.1	276.458199502424	0.858418280102747	0.422261082699164	2.03290882175452	0.0420617356119706	0.999892877192549
Soltu.DM.01G041320.1	23.3725078692275	1.66395683346505	0.72747991775914	2.28728902729102	0.0221789585279862	0.999892877192549
Soltu.DM.01G041600.1	9.27614791252339	2.70281714955514	1.28471959313627	2.10381873522844	0.035394261871678	0.999892877192549
Soltu.DM.01G041820.1	10.7576979983212	3.0112073066263	1.22836489357788	2.45139479512109	0.0142303778425776	0.999892877192549
Soltu.DM.01G041960.1	370.351561888707	0.840680127256301	0.334220115567564	2.5153486821961	0.0118914711486213	0.999892877192549
Soltu.DM.01G042830.1	1760.0286166044	-0.735688	0.335663648300917	-2.19174	0.0283981901456264	0.999892877192549
Soltu.DM.01G042850.2	13.6523063384123	-2.10743	1.05165434606938	-2.00392	0.0450788884793225	0.999892877192549
Soltu.DM.01G042940.1	4.2103618711508	4.60731683537492	2.02873109653572	2.27103377241194	0.0231449335693068	0.999892877192549
Soltu.DM.01G042940.2	127.865847948754	-1.25002	0.629488400878654	-1.98578	0.0470582632655429	0.999892877192549
Soltu.DM.01G043640.4	3.6601731412946	5.41743075676085	2.29613344827293	2.35937103779209	0.0183059423413022	0.999892877192549
Soltu.DM.01G043870.1	598.522846505014	0.811689247881196	0.305701079699648	2.65517298361747	0.00792677483794037	0.999892877192549
Soltu.DM.01G043930.1	29.8630699881134	1.96241607018131	0.971504054848436	2.01997723055049	0.0433857493997905	0.999892877192549
Soltu.DM.01G044430.1	14.3942042021894	-2.87495	1.07848109591586	-2.66574	0.00768184721556271	0.999892877192549
Soltu.DM.01G045770.1	53.4005515241083	1.09600108048805	0.532933315688478	2.05654450233077	0.0397300613349302	0.999892877192549
Soltu.DM.01G047130.1	29.9999334189023	1.60170077985489	0.814366480796009	1.96680587625523	0.0492055948765364	0.999892877192549
Soltu.DM.01G047740.1	5.6507601385047	-5.89866	2.82210719487605	-2.09016	0.0366034452665064	0.999892877192549
Soltu.DM.01G048860.1	11.2736333628237	6.06147938470507	1.64040841755175	3.69510380454619	0.000219796970750764	0.445638358197175
Soltu.DM.01G049230.1	9068.58285025281	-0.695328	0.294613577020444	-2.36013	0.0182683213748354	0.999892877192549
Soltu.DM.01G049960.1	8.46984007429982	-6.48215	2.01534851369389	-3.21639	0.00129812954720307	0.999892877192549
Soltu.DM.01G050680.1	7.19187653991507	-6.24684	2.67431558839617	-2.33587	0.0194982574461744	0.999892877192549
Soltu.DM.01G050700.1	19.1516477503229	-4.10296	1.55146727790192	-2.64457	0.00817953156916188	0.999892877192549
Soltu.DM.01G050770.1	581.721402787997	0.763296902946339	0.368858349677983	2.06934966664766	0.0385132861037885	0.999892877192549
Soltu.DM.01G051310.4	66.5703028543434	-1.33396	0.577519792908277	-2.3098	0.0208990978011789	0.999892877192549
Soltu.DM.01G051590.1	2.72813572292436	4.99496992376098	2.47368579189991	2.01924186981104	0.0434620864594285	0.999892877192549
Soltu.DM.01G051940.1	6.16779413263725	6.17147507694478	1.9101231021398	3.2309305458016	0.001233879182976	0.999892877192549
Soltu.DM.01G052020.1	2.75242499002573	5.00710045394411	2.4667405780059	2.02984476705362	0.042372320859669	0.999892877192549
Soltu.DM.02G001170.1	3.03084595562238	5.14769494649333	2.41297790514731	2.13333695907964	0.0328970944278554	0.999892877192549
Soltu.DM.02G004410.1	6.28014622860339	-5.04696	2.27254055536087	-2.22085	0.0263613372336222	0.999892877192549
Soltu.DM.02G004470.2	17.5028581722547	-1.77751	0.887596033217679	-2.00261	0.0452193978418903	0.999892877192549
Soltu.DM.02G009490.2	11.5091662968135	-2.1985	1.06238533066482	-2.0694	0.0385084581757295	0.999892877192549
Soltu.DM.02G009850.1	75.0901280898267	1.09763369689723	0.501755556782249	2.18758652905878	0.0286997339715905	0.999892877192549
Soltu.DM.02G010060.2	25.2993819838812	-1.86904	0.915453617564848	-2.04166	0.0411855577538173	0.999892877192549
Soltu.DM.02G010560.3	2.72813572292436	4.99496992376098	2.47368579189991	2.01924186981104	0.0434620864594285	0.999892877192549
Soltu.DM.02G012280.1	636.519	0.586176145769462	0.29832447059838	1.96489461489267	0.0494264361428921	0.999892877192549
Soltu.DM.02G012820.2	148.237146892783	-1.11996	0.401137661197048	-2.79196	0.00523901131056864	0.999892877192549
Soltu.DM.02G013480.2	10.6531178054326	2.78295675863955	1.29563709473435	2.14794464433742	0.031718153219981	0.999892877192549
Soltu.DM.02G013590.1	15.0391438796404	-2.62861	1.10561060673072	-2.37752	0.0174296254993713	0.999892877192549
Soltu.DM.02G013610.2	14.8054090547019	-3.78135	1.75174831212645	-2.15862	0.0308799472757916	0.999892877192549
Soltu.DM.02G013690.1	5.51583013614005	-5.86343	2.43359641081179	-2.40937	0.0159801654204072	0.999892877192549
Soltu.DM.02G014030.1	118.208601854405	1.07096746180266	0.398479824594311	2.68763283785573	0.00719604733975235	0.999892877192549
Soltu.DM.02G014310.1	13.7804415634208	-3.888	1.72532618846069	-2.25348	0.0242286216400674	0.999892877192549
Soltu.DM.02G014420.1	15.1688293339166	-2.82364	1.30583099383229	-2.16234	0.0305923296073673	0.999892877192549
Soltu.DM.02G014520.1	10.2500268204335	3.66213516708886	1.28835479287348	2.84248965218737	0.00447626841815943	0.999892877192549
Soltu.DM.02G015900.1	23.631423103096	-1.79213	0.813790925987705	-2.2022	0.0276509834483029	0.999892877192549
Soltu.DM.02G017330.1	6174.22371305837	-0.697578	0.28433453551338	-2.45337	0.0141524351256393	0.999892877192549
Soltu.DM.02G018820.2	5.08546149821489	4.00568314277582	1.85610662465032	2.15811047144475	0.0309192438099177	0.999892877192549
Soltu.DM.02G019480.1	5.30828982708017	-5.80839	2.86460423022022	-2.02764	0.042596854631905	0.999892877192549
Soltu.DM.02G020130.1	37161.9405865221	-0.570372	0.283565654204601	-2.01143	0.0442801398796384	0.999892877192549
Soltu.DM.02G020850.1	274.247164839959	3.02926021514294	0.380324318700184	7.96493956919687	1.65304541278118e-15	2.01092974464831e-11
Soltu.DM.02G021790.2	2.90108933131882	5.08359557743186	2.45648597672491	2.06945841563872	0.0385030897060141	0.999892877192549
Soltu.DM.02G022010.1	12.1352949853524	2.67457	1.16917	2.28759151686036	0.0221613203816917	0.999892877192549
Soltu.DM.02G022020.2	137.053652880445	-0.872735	0.386388763824949	-2.2587	0.0239023333696463	0.999892877192549
Soltu.DM.02G022200.1	70.9812406139998	-1.34118	0.612532573544728	-2.18956	0.0285562715822458	0.999892877192549
Soltu.DM.02G022610.1	26.6600380831855	1.74989854822552	0.839699885673853	2.08395711144017	0.0371640686450487	0.999892877192549
Soltu.DM.02G023730.1	4.10616616517387	5.58460729360737	2.15182436782057	2.59528954924124	0.00945112619151603	0.999892877192549
Soltu.DM.02G023780.1	5.54411075056176	3.04254132974758	1.54924763697614	1.96388315020192	0.0495436443236584	0.999892877192549
Soltu.DM.02G024550.1	108.042629137962	-0.929979	0.464381153901509	-2.00262	0.0452181593588124	0.999892877192549
Soltu.DM.02G024830.1	682.705357855837	-0.831091	0.395593517550132	-2.10087	0.0356523277203634	0.999892877192549
Soltu.DM.02G025840.1	9.56495025016993	-4.13895	1.86384290991152	-2.22065	0.0263744031059466	0.999892877192549
Soltu.DM.02G026570.1	10.2395200390703	4.02471995837423	1.47479652821917	2.72900015789576	0.0063526673510198	0.999892877192549
Soltu.DM.02G026580.1	459.899489536667	-0.617187	0.300637295621058	-2.05293	0.0400793918291346	0.999892877192549
Soltu.DM.02G026710.1	11.3115138296428	-2.84124	1.42033440078357	-2.0004	0.0454571814774409	0.999892877192549
Soltu.DM.02G027530.1	26.6028201694429	1.62797583083483	0.744240942450632	2.18743116372265	0.0287110632515965	0.999892877192549
Soltu.DM.02G027540.1	259.345017349544	0.65405242844992	0.32441119712118	2.01612	0.04378725975722	0.999892877192549
Soltu.DM.02G028070.1	8.29258969068596	-3.43546	1.68246290390961	-2.04193	0.0411588636204816	0.999892877192549
Soltu.DM.02G028160.1	18.9063168628451	-2.28774	1.09396396822349	-2.09124	0.0365062511754002	0.999892877192549
Soltu.DM.02G028710.1	14.8774274457576	2.19168206810019	1.10217869688097	1.98849975444307	0.0467564461376425	0.999892877192549
Soltu.DM.02G028740.1	6.80650792254815	3.7974439989361	1.78686945606562	2.12519386127816	0.0335704400614139	0.999892877192549
Soltu.DM.02G029360.1	6.17238300399699	3.20455742996656	1.58816565357991	2.01777278254514	0.0436149307340718	0.999892877192549
Soltu.DM.02G030070.2	23.9256284582603	2.39327338703892	1.02428212803348	2.33653728942218	0.0194632564969053	0.999892877192549
Soltu.DM.02G030780.1	7.21816553244631	3.12600077173441	1.47553111216823	2.11855971450231	0.0341276933438238	0.999892877192549
Soltu.DM.02G031030.2	5.60604962380528	3.50501675238297	1.60869073756851	2.17880085371829	0.0293464655163647	0.999892877192549
Soltu.DM.02G031800.1	23.3873415526054	1.54534837754867	0.75773881853005	2.03942089247389	0.0414080390240649	0.999892877192549
Soltu.DM.02G031930.1	10.8805451511488	-2.76554	1.40596373578486	-1.96701	0.0491821995414959	0.999892877192549
Soltu.DM.02G033760.2	17.0748893061947	-3.33292	1.34277148613069	-2.48212	0.0130602554774249	0.999892877192549
Soltu.DM.02G034190.1	58.7361383746635	-1.72547	0.848549590647911	-2.03343	0.0420087244189051	0.999892877192549
Soltu.DM.02G034350.2	7.19187653991507	-6.24684	2.67431558839617	-2.33587	0.0194982574461744	0.999892877192549
Soltu.DM.02G034380.1	11.0980984624639	-2.42399	1.1961968614458	-2.02642	0.0427219665761966	0.999892877192549
Soltu.DM.02G034380.2	71.943383930585	-2.36933	0.772508953427646	-3.06706	0.00216176181709408	0.999892877192549
Soltu.DM.03G000500.1	9.42849767528926	-4.69524	2.35356812170534	-1.99495	0.0460488349889943	0.999892877192549
Soltu.DM.03G000830.2	493.264186213126	0.702937724390387	0.301650860744579	2.33030239879075	0.0197901740733433	0.999892877192549
Soltu.DM.03G004540.1	4.2701023289832	5.64120924341171	2.12493544436244	2.65476735228739	0.00793631223006165	0.999892877192549
Soltu.DM.03G004610.1	12.0751555223474	-6.01065	1.94759936675962	-3.08618	0.00202743458407817	0.999892877192549
Soltu.DM.03G004870.1	31.9025528906114	1.78386778281224	0.708040078530436	2.51944464290033	0.0117540121098355	0.999892877192549
Soltu.DM.03G004940.1	6.00254960280391	-5.98558	2.37743225983656	-2.51767	0.0118135564673273	0.999892877192549
Soltu.DM.03G005930.1	4.18703400004762	5.61142504625205	2.21393281259699	2.53459590748363	0.0112577105604194	0.999892877192549
Soltu.DM.03G006820.1	14.1436108567385	-2.69113	1.27428483973786	-2.11188	0.0346971449405375	0.999892877192549
Soltu.DM.03G007760.1	4871.51283479162	-0.682122	0.343261375069191	-1.98718	0.0469023394871279	0.999892877192549
Soltu.DM.03G008710.1	12.1174802503196	-2.28531	1.1611305021684	-1.96818	0.0490474323042983	0.999892877192549
Soltu.DM.03G010190.1	4.92526179011715	-5.69957	2.5638473751122	-2.22306	0.0262120835223415	0.999892877192549
Soltu.DM.03G011440.1	23.0464220816594	1.69536947777555	0.779225442530433	2.17571114242633	0.0295768665066894	0.999892877192549
Soltu.DM.03G011480.1	14.6326837066604	2.4590718045379	1.15212085645419	2.13438702264799	0.0328111130019418	0.999892877192549
Soltu.DM.03G011490.1	11.3695983930531	-3.93618	1.58093694810747	-2.48977	0.0127824311994145	0.999892877192549
Soltu.DM.03G011790.1	5.67886845680269	3.09490621894172	1.57567626565419	1.96417645324929	0.0495096324906947	0.999892877192549
Soltu.DM.03G013610.1	7.36839375118472	-5.28463	2.49763012358352	-2.11586	0.0343567783849612	0.999892877192549
Soltu.DM.03G014060.1	72.829989958435	-1.5291	0.630168471801868	-2.4265	0.0152454541905955	0.999892877192549
Soltu.DM.03G014140.1	10.8342548339986	-3.91421	1.53875651751447	-2.54375	0.0109670477770569	0.999892877192549
Soltu.DM.03G015040.1	21.4683485823831	2.47618880829645	1.21398313738128	2.03972257278459	0.0413779653517252	0.999892877192549
Soltu.DM.03G015050.1	23.225432799447	2.77657932081509	1.0700155275789	2.59489628818527	0.00946194654250528	0.999892877192549
Soltu.DM.03G015210.1	11.4226228951435	-3.33063	1.68348894135914	-1.97841	0.0478827836441336	0.999892877192549
Soltu.DM.03G016330.1	17.9483314537987	2.01367258443251	0.96165711639927	2.09396109080157	0.0362634464611662	0.999892877192549
Soltu.DM.03G017120.1	3.01304851978943	-4.99575	2.42563427831483	-2.05957	0.0394400731436353	0.999892877192549
Soltu.DM.03G017190.4	6.50693591706602	-6.10234	2.73276351126626	-2.23303	0.0255469751949659	0.999892877192549
Soltu.DM.03G017890.2	11.9740302920447	3.19078577644521	1.24900031243813	2.55467171999067	0.0106287987895236	0.999892877192549
Soltu.DM.03G018250.1	245.633413410834	1.47808747221649	0.355705177493689	4.15537238628672	3.24758168545403e-05	0.0790136624070965
Soltu.DM.03G018250.2	9.54544002234917	3.05338099721563	1.48106460406278	2.06161229485855	0.0392446625493425	0.999892877192549
Soltu.DM.03G018450.1	17611.7263760683	-1.46554	0.540949983718173	-2.7092	0.00674454344757256	0.999892877192549
Soltu.DM.03G018480.1	90.1981086957495	1.7679849819367	0.734679447287009	2.4064712691575	0.0161074709503771	0.999892877192549
Soltu.DM.03G019590.1	3.1027686375091	5.1798069886283	2.36829812511948	2.18714313611467	0.0287320764862104	0.999892877192549
Soltu.DM.03G020070.1	5.5418321384278	-5.87551	2.37920691999764	-2.46952	0.0135292623602845	0.999892877192549
Soltu.DM.03G020780.1	888.824867101937	1.26317827846794	0.448605645975172	2.8157877409725	0.00486578025201926	0.999892877192549
Soltu.DM.03G020790.1	265.354123724004	0.881737134490433	0.35366286480606	2.49315724729526	0.0126612759875635	0.999892877192549
Soltu.DM.03G021200.1	63.8649992957253	-1.46572	0.680848565855682	-2.15279	0.0313355696447223	0.999892877192549
Soltu.DM.03G021640.1	107.163021876775	1.06132314117474	0.533146437337082	1.99067848314949	0.0465162457255736	0.999892877192549
Soltu.DM.03G023520.1	2159.2551303461	-0.756096	0.364673909086426	-2.07335	0.038139972491574	0.999892877192549
Soltu.DM.03G023600.1	100.014600176044	-1.19895	0.505585780173386	-2.3714	0.0177207227037782	0.999892877192549
Soltu.DM.03G024680.1	11.0212801408577	-3.93983	1.72745584212002	-2.28071	0.0225656043523426	0.999892877192549
Soltu.DM.03G024740.1	7.36952064879532	3.15927768875969	1.46835646220595	2.15157406942822	0.0314309162580807	0.999892877192549
Soltu.DM.03G024890.1	7.60418769320562	-6.32674	2.28442997511759	-2.76951	0.00561412985589088	0.999892877192549
Soltu.DM.03G025070.1	314.776496574911	0.578439373245275	0.293892979417383	1.96819731588002	0.0490453389937566	0.999892877192549
Soltu.DM.03G025300.3	10.6777543770809	-4.3074	1.84854022745134	-2.33016	0.0197974810979892	0.999892877192549
Soltu.DM.03G025470.1	6.31704933787384	3.72720084218526	1.76855666978793	2.10748171424566	0.0350758450874004	0.999892877192549
Soltu.DM.03G026850.1	80.818221649554	-1.3328	0.609353952758998	-2.18723	0.0287254930136858	0.999892877192549
Soltu.DM.03G027340.2	5.47952498279243	-5.85423	2.8428035627597	-2.05931	0.0394640941662086	0.999892877192549
Soltu.DM.03G027750.1	71.4547209582077	-1.36002	0.589779098106904	-2.30597	0.0211120959190036	0.999892877192549
Soltu.DM.03G028670.1	15.9553686232543	3.65041316777669	1.2700388715093	2.87425310332319	0.00404984271745738	0.999892877192549
Soltu.DM.03G029870.1	340.875586172986	0.768659518544891	0.322644732249388	2.38237120186656	0.0172015481791118	0.999892877192549
Soltu.DM.03G029920.1	3.06051677283558	5.16105793282732	2.3685639270101	2.17898190290446	0.0293330126314563	0.999892877192549
Soltu.DM.03G030000.2	3.4656933324528	5.33902954485962	2.30043324630554	2.32088001398607	0.0202933204951002	0.999892877192549
Soltu.DM.03G030310.1	28.2100224359123	2.60796994638797	0.765388157788894	3.40738214962988	0.000655892256719057	0.941474663849301
Soltu.DM.03G030570.1	25.7996693019411	-2.23392	0.945763788711866	-2.36203	0.0181751159890874	0.999892877192549
Soltu.DM.03G031840.1	14.4386935131218	2.26115543894501	1.01474377992087	2.22830184691679	0.0258603932702018	0.999892877192549
Soltu.DM.03G032730.1	207.094459166688	-0.74531	0.371134336634525	-2.00819	0.044622681311883	0.999892877192549
Soltu.DM.03G033080.1	33.3355214355714	-2.58007	0.863373535620814	-2.98836	0.00280475121287131	0.999892877192549
Soltu.DM.03G033660.1	11.0470651178819	2.36188181075696	1.20367920149185	1.96221867739314	0.0497370303354604	0.999892877192549
Soltu.DM.03G033670.1	36.794484412688	1.28031562056508	0.611483373236552	2.09378648153331	0.0362790049385632	0.999892877192549
Soltu.DM.03G034830.1	89.568985234437	-1.20689	0.614703802280751	-1.96337	0.0496036015869896	0.999892877192549
Soltu.DM.03G035080.1	44.6814577915535	1.4515480384831	0.673998016472541	2.15364	0.0312685370588274	0.999892877192549
Soltu.DM.03G035860.1	78.2172649076032	-1.05916	0.474215413138927	-2.23349	0.0255163492970422	0.999892877192549
Soltu.DM.03G036210.2	7.93799188568466	-3.85391	1.92244424442596	-2.00469	0.0449957419526093	0.999892877192549
Soltu.DM.03G036690.1	287.248901027141	1.11929648032594	0.422070073137448	2.65192097607317	0.00800352713482703	0.999892877192549
Soltu.DM.03G037500.1	53.5014839569172	-1.43205	0.665486618220025	-2.15188	0.0314065767774685	0.999892877192549
Soltu.DM.03G037860.1	456.829644511117	-0.63127	0.309790111942325	-2.03773	0.0415764620262071	0.999892877192549
Soltu.DM.04G000840.1	77.5560227722144	-1.66287	0.578778219828204	-2.87308	0.00406497201465338	0.999892877192549
Soltu.DM.04G001700.1	7.01035006301449	5.36608522125301	1.83176168089842	2.92946690457086	0.00339543968863391	0.999892877192549
Soltu.DM.04G002790.2	696.533707214244	1.13400393568338	0.336905025237605	3.36594544674308	0.000762817929067683	0.954592174347416
Soltu.DM.04G002880.1	6.84940622849054	-6.1764	2.70230737259907	-2.2856	0.0222775550813853	0.999892877192549
Soltu.DM.04G003080.1	58.9495914240528	-1.26617	0.631125052757934	-2.00621	0.0448341439660502	0.999892877192549
Soltu.DM.04G004660.1	123.721257413335	-1.018	0.432177458390368	-2.35552	0.0184967083895043	0.999892877192549
Soltu.DM.04G005190.1	3.48112968070393	-5.19811	2.40184589301625	-2.16422	0.0304478414404926	0.999892877192549
Soltu.DM.04G005270.1	11.1607324964013	-3.89626	1.92199505432739	-2.02719	0.0426426384460033	0.999892877192549
Soltu.DM.04G005960.1	67.0049439825621	-1.268	0.621235802393738	-2.04109	0.0412417689912426	0.999892877192549
Soltu.DM.04G007200.1	9.10067408176305	3.84683183690048	1.5886891094325	2.4213874282015	0.0154613890030043	0.999892877192549
Soltu.DM.04G007390.5	4.76278364823045	5.79903568563845	2.05060216252352	2.82796721451908	0.00468446037433922	0.999892877192549
Soltu.DM.04G007920.1	5.99323044992923	-5.98361	2.78387185518472	-2.14938	0.0316040091947036	0.999892877192549
Soltu.DM.04G008690.1	57.4472703709032	1.00935332159564	0.505814013480002	1.99550288188198	0.0459880601522626	0.999892877192549
Soltu.DM.04G009450.1	10.5755349048041	4.05596326216368	1.32561919173507	3.05967451848289	0.00221577650849318	0.999892877192549
Soltu.DM.04G009540.1	68.5085634939633	-1.9099	0.689122008717985	-2.7715	0.00557991428346582	0.999892877192549
Soltu.DM.04G010730.1	38.2597639035994	-1.83793	0.762848892060888	-2.4093	0.0159829856145749	0.999892877192549
Soltu.DM.04G011110.1	12.2261118152904	-6.02882	1.92678913258115	-3.12895	0.00175432853728434	0.999892877192549
Soltu.DM.04G011290.1	28.1518508927825	-1.53597	0.765202896519739	-2.00728	0.0447203803640223	0.999892877192549
Soltu.DM.04G011520.2	198.627851759607	-1.27592	0.451345023261241	-2.82692	0.00469979813205276	0.999892877192549
Soltu.DM.04G011660.1	6.95984682628251	-3.1791	1.52778494991352	-2.08086	0.0374470673912291	0.999892877192549
Soltu.DM.04G011720.1	3.43160732918584	4.30092876827615	2.14758602615995	2.00268055197144	0.0452115875624053	0.999892877192549
Soltu.DM.04G012040.1	467.447558557516	0.937705617304173	0.472606109308692	1.9841165800328	0.0472428452129889	0.999892877192549
Soltu.DM.04G012420.1	6.33678820415971	3.6831679954347	1.70043885960247	2.16601024766968	0.0303104038662312	0.999892877192549
Soltu.DM.04G014760.1	9.1049038187357	-6.58602	1.99379154056856	-3.30326	0.000955669257407747	0.999892877192549
Soltu.DM.04G014880.1	22.4417720589151	-3.96782	1.23267	-3.21888	0.00128692361460718	0.999892877192549
Soltu.DM.04G017680.1	7.70964385488095	-5.35666	1.7460463104085	-3.06788	0.00215584400741588	0.999892877192549
Soltu.DM.04G019240.1	12.7837005453467	2.63782766639291	1.34120709202763	1.96675642566508	0.0492112983113493	0.999892877192549
Soltu.DM.04G020630.1	18.1297473384674	-3.8421	1.3555864885742	-2.83427	0.0045930699320084	0.999892877192549
Soltu.DM.04G021850.1	5.6507601385047	-5.89866	2.82210719487605	-2.09016	0.0366034452665064	0.999892877192549
Soltu.DM.04G025150.1	6.85199750899201	-5.17761	2.53042330366755	-2.04614	0.0407423208492276	0.999892877192549
Soltu.DM.04G025190.1	35.6821515226975	-1.58491	0.63923463874369	-2.47938	0.0131611280375519	0.999892877192549
Soltu.DM.04G025310.2	32.1480628337872	-1.74356	0.883088996888025	-1.97439	0.0483375447421399	0.999892877192549
Soltu.DM.04G025880.2	9.24669840846223	-6.60968	2.54439614032858	-2.59774	0.00938393629244367	0.999892877192549
Soltu.DM.04G027410.2	10.3966545530596	-5.79158	2.14240809255374	-2.7033	0.00686539431713659	0.999892877192549
Soltu.DM.04G027510.1	13.5552423046568	-4.70778	1.88741	-2.4943	0.012620458139253	0.999892877192549
Soltu.DM.04G027980.1	6.89896820758732	-6.18629	2.31266447100989	-2.67496	0.00747378204496354	0.999892877192549
Soltu.DM.04G030060.1	156.081384477916	1.79734919520736	0.679785287562194	2.64399543222377	0.00819337618371408	0.999892877192549
Soltu.DM.04G030250.1	199.88469540733	-0.961696	0.486326687463644	-1.97747	0.0479885908418324	0.999892877192549
Soltu.DM.04G030530.1	58.0628258796462	1.5073738521701	0.669795385507655	2.25049901027256	0.0244172862630661	0.999892877192549
Soltu.DM.04G030660.1	78.2431079153644	1.15675559286483	0.558841649782163	2.06991657353337	0.0384601576236838	0.999892877192549
Soltu.DM.04G032970.2	3.92341582061382	4.50272951138247	2.04972957394018	2.1967432038983	0.0280387914203051	0.999892877192549
Soltu.DM.04G033840.1	31.0051789547708	-1.91117	0.779199633238282	-2.45274	0.0141774734598028	0.999892877192549
Soltu.DM.04G034090.1	158.55797095204	-1.34408	0.578892002590242	-2.32182	0.0202428622372909	0.999892877192549
Soltu.DM.04G034210.2	18.4977447601731	-1.97125	0.860624794452366	-2.29049	0.0219929294073203	0.999892877192549
Soltu.DM.04G034270.1	52.9379992490901	2.17556756656213	1.03109073950156	2.10996712822172	0.034861187378732	0.999892877192549
Soltu.DM.04G034790.3	8.90422809703771	-6.55519	2.56248698624838	-2.55814	0.0105234512998149	0.999892877192549
Soltu.DM.04G034870.1	6.67777353875571	3.80827804392989	1.69956294098271	2.2407396349369	0.0250429451385104	0.999892877192549
Soltu.DM.04G035320.1	51.8669288083846	1.35517537925938	0.579811053288121	2.33727068770793	0.0194251136767482	0.999892877192549
Soltu.DM.04G035630.1	84.2847114182213	1.54680702474318	0.456158519914688	3.3909418704543	0.000696528727878644	0.941474663849301
Soltu.DM.04G035890.3	4.38966339371517	3.75928867423455	1.81226325532595	2.0743612514278	0.0380457731584523	0.999892877192549
Soltu.DM.04G037460.1	1856.4773842991	0.751981511170953	0.349276935262158	2.15296641504981	0.0313213181136067	0.999892877192549
Soltu.DM.05G001440.1	77.7114146976943	-0.980976	0.455109446742127	-2.15547	0.0311248518373114	0.999892877192549
Soltu.DM.05G001950.1	447.620282287131	0.967065714345559	0.324800162062077	2.97741758564988	0.00290687785012738	0.999892877192549
Soltu.DM.05G002380.1	294.609094854288	0.716409765261942	0.360775046726532	1.98575198523911	0.0470608695775285	0.999892877192549
Soltu.DM.05G002600.1	23.891154112108	2.52752824503885	1.11740788106122	2.26195670164632	0.0237000785669761	0.999892877192549
Soltu.DM.05G002830.1	16.9915192526112	2.51157470319071	1.19856155116802	2.09549079956981	0.036127385472176	0.999892877192549
Soltu.DM.05G002880.2	21.5514288112189	-1.7378	0.840366177505479	-2.0679	0.0386490835332518	0.999892877192549
Soltu.DM.05G003840.1	28.7448776863701	-1.82827	0.922799139286035	-1.98122	0.0475660813116431	0.999892877192549
Soltu.DM.05G003850.2	20.5723584362726	-2.08703	0.943991451198059	-2.21086	0.0270455238692053	0.999892877192549
Soltu.DM.05G003940.7	9.30923752473587	-3.63421	1.65301097408277	-2.19854	0.0279107936633823	0.999892877192549
Soltu.DM.05G004500.1	11.9085228478661	3.40302940306708	1.41057184550325	2.41251759980575	0.01584277253697	0.999892877192549
Soltu.DM.05G004700.1	10.4954067616386	4.45186183903196	1.45381257346577	3.06219792034064	0.00219718120939891	0.999892877192549
Soltu.DM.05G005080.1	5.23039640879588	4.93231599999695	1.95269395158493	2.52590325073398	0.0115401256918472	0.999892877192549
Soltu.DM.05G006480.1	4.35547888614952	5.66843235915825	2.18746101672701	2.59132954407555	0.00956058910415889	0.999892877192549
Soltu.DM.05G008020.1	26.2906196978382	2.11952302106727	0.968431445280254	2.18861441498722	0.0286248772092828	0.999892877192549
Soltu.DM.05G008960.1	142.530985370898	0.963082839399713	0.425203905432925	2.26499057768329	0.0235132577291495	0.999892877192549
Soltu.DM.05G009070.1	3.52676434593693	4.3414945913503	2.14813730970167	2.02105078280738	0.043274508439169	0.999892877192549
Soltu.DM.05G009630.1	8.21928747418865	-6.43963	2.60248339998085	-2.47442	0.0133453572157821	0.999892877192549
Soltu.DM.05G011170.1	31.0693713197721	-1.53022	0.76918341266044	-1.98941	0.0466563237581658	0.999892877192549
Soltu.DM.05G014640.1	18.7730572733823	-3.32814	1.44950728570908	-2.29605	0.0216731503608505	0.999892877192549
Soltu.DM.05G020940.1	118.045494762288	1.59257393689556	0.597540461661869	2.66521522654102	0.00769390640945498	0.999892877192549
Soltu.DM.05G022070.1	171.508100170638	1.74250338483729	0.629602979710126	2.76762251925737	0.00564668165390133	0.999892877192549
Soltu.DM.05G022100.1	267.18746804605	-0.807783	0.36810039418396	-2.19446	0.0282020874113002	0.999892877192549
Soltu.DM.05G022190.1	93.7967834060852	1.00896045834286	0.500075228273039	2.01761735294749	0.043631128200523	0.999892877192549
Soltu.DM.05G022590.1	986.428934327755	1.34490998745864	0.460087973169257	2.92315832164532	0.00346500282580798	0.999892877192549
Soltu.DM.05G022720.2	29.1406499428098	-1.47491	0.702741396783973	-2.09879	0.0358352806079407	0.999892877192549
Soltu.DM.05G023340.1	44.7456633367602	-1.19525	0.572236063687584	-2.08874	0.0367312917968538	0.999892877192549
Soltu.DM.05G023380.1	67.0774134826936	1.12320535690533	0.53840264673701	2.08618097201512	0.0369622331781771	0.999892877192549
Soltu.DM.05G023610.1	848.264828970806	3.10665363911442	0.340821277104195	9.11519863287369	7.85264922981298e-20	1.9105495576135e-15
Soltu.DM.05G025350.1	8.72171833211447	-6.52485	2.18950072553175	-2.98006	0.0028818998738457	0.999892877192549
Soltu.DM.05G025740.1	16.8421830902739	-2.5716	1.21868235977403	-2.11015	0.0348455052911094	0.999892877192549
Soltu.DM.05G025780.1	1505.43376612511	-0.584215	0.285381150002887	-2.04714	0.040644247529813	0.999892877192549
Soltu.DM.05G025820.1	18.2151179990475	-2.28667	0.978515958209859	-2.33688	0.0194456408941757	0.999892877192549
Soltu.DM.05G026330.1	38.3035875679153	-1.2867	0.598937096012398	-2.14831	0.0316892033775191	0.999892877192549
Soltu.DM.05G026680.1	88.1637142906007	-1.32305	0.673888749703487	-1.9633	0.0496108375142581	0.999892877192549
Soltu.DM.05G026820.1	403.27768587489	0.721914603636578	0.367850152984924	1.96252359222524	0.0497015566587026	0.999892877192549
Soltu.DM.06G002540.1	30.1580416323727	-1.57299	0.735772924416864	-2.13788	0.0325266714787566	0.999892877192549
Soltu.DM.06G002990.1	18.7259496267357	-2.43793	1.13548095905573	-2.14705	0.031789642157538	0.999892877192549
Soltu.DM.06G003760.1	491.212796773958	0.805421593846373	0.319846118206199	2.5181534119077	0.0117971924822003	0.999892877192549
Soltu.DM.06G009270.1	7.36311169562733	-6.28081	2.66114851198202	-2.36019	0.0182656139474445	0.999892877192549
Soltu.DM.06G009480.1	99.6176518342753	-1.0552	0.495739285174299	-2.12855	0.0332918283196381	0.999892877192549
Soltu.DM.06G010590.1	35.4705133001054	1.57909781991942	0.6053123632369	2.60873214529308	0.00908783466201381	0.999892877192549
Soltu.DM.06G013150.1	142.942319044621	0.970755670491695	0.411928724019079	2.35661077727304	0.0184425659660045	0.999892877192549
Soltu.DM.06G013460.1	790.084196022074	0.586603697487907	0.279118602673149	2.10162881251891	0.0355858038947485	0.999892877192549
Soltu.DM.06G014120.1	14.8439573846426	-3.31273	1.12049268263203	-2.95649	0.00311159748965789	0.999892877192549
Soltu.DM.06G014330.1	161.956448348095	-0.71117	0.333261195619142	-2.13397	0.0328450691867209	0.999892877192549
Soltu.DM.06G015070.1	6.60451836113079	3.75028928842715	1.85633387324355	2.02026658161138	0.0433557432277599	0.999892877192549
Soltu.DM.06G015140.1	2.86421901675713	5.0660914860836	2.45203863006123	2.06607327632399	0.0388215611316164	0.999892877192549
Soltu.DM.06G016730.1	13.5237357269894	-2.23911	1.09041718755307	-2.05344	0.0400297177546988	0.999892877192549
Soltu.DM.06G017680.1	51.1395067721959	1.38354075207768	0.665423250079132	2.07918907539397	0.0375999753764363	0.999892877192549
Soltu.DM.06G018450.1	9.75864523573056	-2.80093	1.33916003969831	-2.09156	0.0364778323434547	0.999892877192549
Soltu.DM.06G018460.1	16.4425816024985	-2.31593	0.942013633714276	-2.45849	0.0139523270929645	0.999892877192549
Soltu.DM.06G018770.4	28.8497600995858	-3.24942	1.14067575776426	-2.84868	0.00439006785721583	0.999892877192549
Soltu.DM.06G018840.1	225.805152745121	1.19487988976016	0.479513076639725	2.49186090634587	0.0127075791000831	0.999892877192549
Soltu.DM.06G019700.1	193.160029438679	0.744266656658019	0.337567761208748	2.20479187346855	0.0274687025692633	0.999892877192549
Soltu.DM.06G020910.1	7.16489053944214	-6.2409	2.43000310771906	-2.56827	0.0102208468673098	0.999892877192549
Soltu.DM.06G020940.1	4.0522060808593	5.56643721437039	2.20190844894682	2.52800574748366	0.0114712474066066	0.999892877192549
Soltu.DM.06G021830.1	105.303956768152	1.04263148656292	0.509299757467738	2.0471863009457	0.0406397959627255	0.999892877192549
Soltu.DM.06G021850.3	5.6507601385047	-5.89866	2.82210719487605	-2.09016	0.0366034452665064	0.999892877192549
Soltu.DM.06G022340.1	239.220155505992	1.32975403024693	0.54053120975454	2.46008742187299	0.0138903176172077	0.999892877192549
Soltu.DM.06G022660.1	3.08211526488103	5.17067853236225	2.48446449743559	2.08120443568395	0.0374151977279905	0.999892877192549
Soltu.DM.06G023940.1	33.4240425123526	-1.55153	0.674421146314745	-2.30054	0.0214178159225755	0.999892877192549
Soltu.DM.06G024060.1	57.1089333796623	1.11299547086879	0.527422700946102	2.11025325393138	0.0348365477170431	0.999892877192549
Soltu.DM.06G024300.1	84.6498972240272	-1.16007	0.516476539595184	-2.24613	0.0246955654783204	0.999892877192549
Soltu.DM.06G024340.1	14.726565050773	-7.28031	1.70438782900291	-4.27151	1.94151469021449e-05	0.0524856137921318
Soltu.DM.06G024650.4	116.445432759185	-0.938043	0.418690828570207	-2.24042	0.0250637250936863	0.999892877192549
Soltu.DM.06G024970.4	16.9813296593313	-2.25832	0.987750546465717	-2.28632	0.0222353772749592	0.999892877192549
Soltu.DM.06G025020.2	63.6198258013411	-1.15358	0.581691640942297	-1.98315	0.0473502826262718	0.999892877192549
Soltu.DM.06G026880.1	17.2528523885414	2.75680460959469	1.03843070176023	2.65477956778597	0.00793602486356727	0.999892877192549
Soltu.DM.06G027420.1	9.58916871988676	-6.66219	2.52741401656091	-2.63597	0.00838971730579547	0.999892877192549
Soltu.DM.06G027770.1	161.323146806383	0.820927394131624	0.396639678451965	2.06970567678857	0.0384799148291612	0.999892877192549
Soltu.DM.06G028190.1	17.6868432141334	2.91432104764948	1.12144105884026	2.59872868455818	0.00935696965690167	0.999892877192549
Soltu.DM.06G028940.3	338.287167815123	-1.17461	0.454445226866369	-2.58472	0.00974585657318192	0.999892877192549
Soltu.DM.06G029200.1	228.933816519189	-0.74509	0.354815538689713	-2.09994	0.035734490734477	0.999892877192549
Soltu.DM.06G030540.5	48.1738632438209	-1.11587	0.559927835304122	-1.99289	0.0462736872898846	0.999892877192549
Soltu.DM.06G031410.1	1262.85517721209	0.849858799242608	0.416211544489053	2.04189146239542	0.0411622988498662	0.999892877192549
Soltu.DM.06G032150.1	24.4857717543738	-2.10456	1.05131461794683	-2.00184	0.0453018705952087	0.999892877192549
Soltu.DM.07G001050.1	37.9429079098329	-1.32072	0.659034997215881	-2.00402	0.0450678674355744	0.999892877192549
Soltu.DM.07G001790.1	366.296913408414	-0.91313	0.368657384732732	-2.47691	0.0132526255869714	0.999892877192549
Soltu.DM.07G001810.1	6.11985543068471	4.26432442642054	1.70222704220625	2.50514433191801	0.0122401433713952	0.999892877192549
Soltu.DM.07G003330.1	19.8098822519287	-2.84718	1.42429049281393	-1.99901	0.0456068969518918	0.999892877192549
Soltu.DM.07G003370.1	79.2636439973888	1.1277681670831	0.529291415105466	2.1307131287183	0.0331127828270013	0.999892877192549
Soltu.DM.07G003750.3	4.72964276438087	4.78272209545918	1.97125667534638	2.42623000610449	0.0152565976758436	0.999892877192549
Soltu.DM.07G004210.2	5.33695635802083	3.43153824598474	1.69172143614807	2.02842984232565	0.0425163969290437	0.999892877192549
Soltu.DM.07G005750.1	176.150826233141	-0.918187	0.456492760306208	-2.01139	0.044283849676382	0.999892877192549
Soltu.DM.07G006320.1	184.793998519898	0.782322530256895	0.35557233483857	2.20017828612024	0.0277942482523941	0.999892877192549
Soltu.DM.07G007040.1	142.219765424043	0.969369815323082	0.478104190545851	2.02752838082501	0.042608405013719	0.999892877192549
Soltu.DM.07G009300.1	107.168141123515	-0.890926	0.436222818471987	-2.04236	0.0411154572584683	0.999892877192549
Soltu.DM.07G010130.2	47.0168479808414	-1.08521	0.524808815020564	-2.06782	0.0386569627462006	0.999892877192549
Soltu.DM.07G010570.2	6.54324107041363	-6.10995	2.34922353773504	-2.60084	0.0092996265484114	0.999892877192549
Soltu.DM.07G011180.1	5.00679207875225	3.96506354713328	1.88908988449332	2.09892794391664	0.0358232531066455	0.999892877192549
Soltu.DM.07G011650.1	22.3604403195816	2.79066842466244	0.965932006420994	2.88909406263752	0.00386353484832589	0.999892877192549
Soltu.DM.07G011730.1	126.827183109442	0.829783366533303	0.403954520257376	2.05415046724719	0.0399611307853665	0.999892877192549
Soltu.DM.07G013690.1	5.17335982471552	-5.77093	2.46824306831962	-2.33807	0.0193835033696177	0.999892877192549
Soltu.DM.07G013800.1	12.9116772015137	-2.40955	1.04276970841934	-2.31072	0.0208482969789603	0.999892877192549
Soltu.DM.07G014170.1	34.2226827456718	1.64176754856634	0.690227859482152	2.37858777505458	0.0173790987678277	0.999892877192549
Soltu.DM.07G014240.2	7.64633117517481	-4.4524	2.08581517961781	-2.13461	0.032793134012204	0.999892877192549
Soltu.DM.07G014730.1	9.69948591375409	3.07910039265626	1.47434191828662	2.08845747005185	0.036756588009935	0.999892877192549
Soltu.DM.07G015200.1	448.124138647052	1.38529704046826	0.571015240797404	2.42602463383243	0.015265234077863	0.999892877192549
Soltu.DM.07G017650.1	657.067	0.656373408095606	0.322112145686195	2.03771704012382	0.0415782390500007	0.999892877192549
Soltu.DM.07G017740.2	14.0561232044992	2.8040048349426	1.22756783215879	2.2842	0.0223600479063379	0.999892877192549
Soltu.DM.07G017780.1	131.540335448547	1.49905596517404	0.523130563334387	2.86554843138813	0.00416287590272757	0.999892877192549
Soltu.DM.07G018270.2	18.2868566262858	-2.51221	1.09613474151159	-2.29188	0.0219125062113094	0.999892877192549
Soltu.DM.07G018390.2	8.70281180037382	3.15103160063824	1.58458264366754	1.98855617485822	0.046750212762276	0.999892877192549
Soltu.DM.07G018500.1	109.417663883021	-1.36606	0.569066984036885	-2.40053	0.0163715481888701	0.999892877192549
Soltu.DM.07G018520.1	50.4181509980075	1.99164944386688	0.593082069501555	3.35813464322186	0.000784703801354226	0.954592174347416
Soltu.DM.07G019070.1	18.5998087604912	2.15587331044347	1.03286225904287	2.08728055611334	0.0368627813418199	0.999892877192549
Soltu.DM.07G019490.1	4.59537741778474	4.73916424662143	1.99481291924063	2.37574371055582	0.0175136225765665	0.999892877192549
Soltu.DM.07G020000.1	3.13782100483414	5.19531118463053	2.4607003813356	2.11131400801046	0.0347453308002976	0.999892877192549
Soltu.DM.07G021370.1	6.67817107277828	-6.13985	2.71720657106315	-2.25962	0.0238450458525391	0.999892877192549
Soltu.DM.07G021880.1	7.15660086993396	-5.24078	2.25472642371748	-2.32435	0.0201065219172964	0.999892877192549
Soltu.DM.07G021920.3	14.3855839956832	-2.6012	1.23210459290742	-2.11119	0.0347563887550248	0.999892877192549
Soltu.DM.07G022200.1	69.2485206590957	1.12412116566563	0.476707609410363	2.35809360596541	0.0183690603943325	0.999892877192549
Soltu.DM.07G022440.1	57.0332825700802	2.01619928507804	0.617594962292797	3.26459801030918	0.00109619530417501	0.999892877192549
Soltu.DM.07G022840.1	294.866700611384	1.00251920499605	0.31469721817044	3.18566274854417	0.00144422846576223	0.999892877192549
Soltu.DM.07G023250.2	26.4850250349211	-2.11796	0.816069260120824	-2.59532	0.00945019431460214	0.999892877192549
Soltu.DM.07G023310.1	154.280052318575	-0.824574	0.416856045476933	-1.97808	0.047919736173348	0.999892877192549
Soltu.DM.07G023320.1	102.883682648921	-0.890345	0.427700998355833	-2.0817	0.0373698473299407	0.999892877192549
Soltu.DM.07G023720.2	6.67087208087534	-5.1401	2.54319969425654	-2.02111	0.0432679379534023	0.999892877192549
Soltu.DM.07G024080.1	28.3416958180578	-2.11291	0.993680111225522	-2.12635	0.033473977603143	0.999892877192549
Soltu.DM.07G024110.1	26.3250734382991	-1.56305	0.752359022237934	-2.07754	0.0377519016790193	0.999892877192549
Soltu.DM.07G024270.1	6.94522308701037	6.34351879555754	1.86050872624629	3.40956143127372	0.000650674219311684	0.941474663849301
Soltu.DM.07G024500.1	102.222026992421	-0.924072	0.427618219690384	-2.16098	0.0306972525172434	0.999892877192549
Soltu.DM.07G026280.1	443.865975711139	0.926187833741953	0.440558050759589	2.10230600063956	0.0355264792786137	0.999892877192549
Soltu.DM.07G026550.1	6.85468828404793	-5.17761	2.53019242866355	-2.04633	0.0407239851571465	0.999892877192549
Soltu.DM.07G026740.1	19.0089824707702	-2.02354	0.831339691942145	-2.43407	0.014930052748222	0.999892877192549
Soltu.DM.07G026840.1	16.5493412648318	-2.83445	1.1382662989925	-2.49015	0.0127689797103685	0.999892877192549
Soltu.DM.07G027020.1	16.7763741114089	-2.81234	1.29997350389898	-2.16338	0.0305118522343378	0.999892877192549
Soltu.DM.07G028150.3	21.4628598824379	-2.3197	0.8203027323279	-2.82786	0.00468601934566686	0.999892877192549
Soltu.DM.07G028170.1	7.98024970867383	-3.82976	1.94175626842284	-1.97232	0.0485733493373561	0.999892877192549
Soltu.DM.07G028420.4	3.78905693777889	5.46814394122246	2.19878232317143	2.48689644427169	0.0128862903039493	0.999892877192549
Soltu.DM.07G028560.2	3.43111496954104	4.29796484730988	2.15525577762876	1.99417855269065	0.0461325451183092	0.999892877192549
Soltu.DM.08G001070.2	39.1617717339352	-1.32261	0.665508326564398	-1.98737	0.0468809795734287	0.999892877192549
Soltu.DM.08G001210.1	92.042830666555	1.23798839557335	0.586576683894786	2.11053	0.0348126262417596	0.999892877192549
Soltu.DM.08G001520.1	68968.4059955234	-0.533623	0.230356924013213	-2.3165	0.0205308054536665	0.999892877192549
Soltu.DM.08G002030.2	22.8056324073984	1.75173417842126	0.891743681137245	1.96439202819724	0.0494846466073517	0.999892877192549
Soltu.DM.08G002060.2	9.87598500400647	-4.78172	2.07251200638526	-2.30721	0.0210431918896574	0.999892877192549
Soltu.DM.08G002310.1	165.268084240005	0.832973264203762	0.39298197243984	2.11962207587341	0.0340379292437875	0.999892877192549
Soltu.DM.08G002770.1	23.8015581202479	-1.57826	0.729211885811347	-2.16434	0.0304381513805524	0.999892877192549
Soltu.DM.08G002950.1	4.2499229607684	4.62046197009137	2.00224195365645	2.30764	0.0210189357006259	0.999892877192549
Soltu.DM.08G003250.1	59.8444081639921	2.02802565718498	1.00870881378994	2.01051644385385	0.0443765576014322	0.999892877192549
Soltu.DM.08G003680.1	11.9001510328766	-2.76744	1.25970736604791	-2.19689	0.0280282539731395	0.999892877192549
Soltu.DM.08G003910.1	7.29486759198045	3.12384282974767	1.46968967541207	2.12551185601261	0.0335439258438861	0.999892877192549
Soltu.DM.08G003920.1	25.9931073078434	-2.9839	1.15285095290908	-2.58828	0.0096455872103648	0.999892877192549
Soltu.DM.08G005400.1	119.246982862356	-2.34712	0.690830757135545	-3.39753	0.000679965883429558	0.941474663849301
Soltu.DM.08G005470.1	26241.0666642549	-0.736783	0.344349483625879	-2.13964	0.0323840832056579	0.999892877192549
Soltu.DM.08G005990.1	138.50173114757	-0.736109	0.373162827686616	-1.97262	0.0485387828065366	0.999892877192549
Soltu.DM.08G006570.1	3.34075568566888	5.28855509595703	2.4302444309932	2.1761412261711	0.0295447020748304	0.999892877192549
Soltu.DM.08G009420.5	22.4747965580317	-2.37014	1.15431245929412	-2.05329	0.0400442034031421	0.999892877192549
Soltu.DM.08G011270.2	6.33570076135375	-6.06384	2.74902490660067	-2.20581	0.0273969761967251	0.999892877192549
Soltu.DM.08G012570.1	48.6039359865507	2.5642293436682	0.922681500392776	2.77910562049486	0.0054508798279306	0.999892877192549
Soltu.DM.08G012900.1	41.695268955074	-1.54822	0.666211439475568	-2.32391	0.0201301640028078	0.999892877192549
Soltu.DM.08G013050.1	172.167874613747	-0.923037	0.451153027779976	-2.04595	0.0407611857364448	0.999892877192549
Soltu.DM.08G013100.1	5.17159610232097	5.91690829146838	2.03804505397307	2.90322742371846	0.00369338322783595	0.999892877192549
Soltu.DM.08G013290.3	7.57049455502901	-6.31952	2.05262262211832	-3.07875	0.00207868786682558	0.999892877192549
Soltu.DM.08G014810.1	7.87681716276412	-6.37818	2.62468099912651	-2.43008	0.0150954977762388	0.999892877192549
Soltu.DM.08G015150.1	7.02064138420281	-6.21205	2.68802333872519	-2.31101	0.020832272524983	0.999892877192549
Soltu.DM.08G017240.1	141.30176923137	1.26068432658724	0.517671934767708	2.43529587353995	0.0148796173380952	0.999892877192549
Soltu.DM.08G018000.1	6.68946051375605	4.41911296517979	1.80037060297281	2.45455738828598	0.0141058147348515	0.999892877192549
Soltu.DM.08G018100.1	15.2150213285346	2.54382666403395	1.07181834095177	2.37337482187051	0.0176263666138469	0.999892877192549
Soltu.DM.08G018870.1	11.2014496111765	-4.96404	1.91787036067562	-2.58831	0.00964491588765043	0.999892877192549
Soltu.DM.08G019760.1	4.86483487516285	3.90137726573023	1.92990657797486	2.02153685067187	0.0432242216408413	0.999892877192549
Soltu.DM.08G020430.1	544.368181239813	1.14125574386286	0.366765927758331	3.11167329756667	0.00186030249739606	0.999892877192549
Soltu.DM.08G020790.1	6.16829146034194	4.29910030141344	1.80971373201831	2.37556925460183	0.0175219039521573	0.999892877192549
Soltu.DM.08G020910.1	4.7282988215575	3.87511954533286	1.85425768125767	2.08984953089396	0.0366313184001198	0.999892877192549
Soltu.DM.08G021790.2	24.8450469550678	-3.59542	1.36216760275126	-2.63948	0.00830326740685806	0.999892877192549
Soltu.DM.08G022860.1	36.3591997351841	1.78736069393626	0.769207308295972	2.32363977130665	0.0201448089701336	0.999892877192549
Soltu.DM.08G023400.3	6.59641334423716	3.77022754878925	1.5352039295338	2.45584803182087	0.0140552580560294	0.999892877192549
Soltu.DM.08G023660.1	8.79854	2.6845844091384	1.35627266097194	1.97938400322437	0.0477727881755555	0.999892877192549
Soltu.DM.08G024170.1	117.070816136759	1.56178603681883	0.588946839304467	2.65182853967476	0.00800571846689035	0.999892877192549
Soltu.DM.08G024620.1	125.025588647686	1.01756862094936	0.447131980768551	2.27576792695596	0.0228599033340256	0.999892877192549
Soltu.DM.08G025100.1	2.73715316750949	4.99949794655002	2.50643335529617	1.99466622002374	0.0460792959690469	0.999892877192549
Soltu.DM.08G025440.1	4.75258808865887	3.88015843199214	1.77086971612324	2.19110327352965	0.028444319902634	0.999892877192549
Soltu.DM.08G026220.1	263.305488772114	1.00341111065331	0.315565326475182	3.17972548461286	0.00147414630179826	0.999892877192549
Soltu.DM.08G026650.1	11.2890359904141	-4.98219	1.97614769564261	-2.52116	0.0116967072328753	0.999892877192549
Soltu.DM.08G026700.1	451.744210050037	2.32284431878137	0.432894958065486	5.36583823743678	8.05741314313783e-08	0.000326728102954239
Soltu.DM.08G027190.1	414.850479207946	0.784632760878802	0.316354046333305	2.48023620994601	0.0131295372815195	0.999892877192549
Soltu.DM.08G028830.1	35.491225044326	2.16725473674527	0.919420991686225	2.3571951873434	0.0184135653871625	0.999892877192549
Soltu.DM.08G028950.1	11.6274794088469	-6.94206	1.60487389162765	-4.32561	1.52111853291496e-05	0.0462610173822762
Soltu.DM.08G029760.1	1171.1780914414	0.618301324892863	0.30033226637914	2.05872426678364	0.0395206601916692	0.999892877192549
Soltu.DM.08G029850.1	8.65874207761033	-6.51371	2.11944403787567	-3.07331	0.00211697573200146	0.999892877192549
Soltu.DM.08G030200.4	8.46515043399007	-3.47745	1.52128512479325	-2.28586	0.0222623157647809	0.999892877192549
Soltu.DM.09G000290.1	5.13705467136791	-5.76105	2.8874206740869	-1.99522	0.046018586261306	0.999892877192549
Soltu.DM.09G000430.1	22.5255513667574	-2.32098	0.847249439169285	-2.73943	0.00615455010611697	0.999892877192549
Soltu.DM.09G001200.1	6.66054819514595	-4.21291	1.63126567760389	-2.5826	0.00980581852733471	0.999892877192549
Soltu.DM.09G001630.1	84.8026633485739	-1.84975	0.730481150048475	-2.53224	0.0113337124352012	0.999892877192549
Soltu.DM.09G002110.1	183.797691321234	0.94504043152065	0.369486007201557	2.55771643066614	0.0105361970553587	0.999892877192549
Soltu.DM.09G002440.3	5.99323044992923	-5.98361	2.78387185518472	-2.14938	0.0316040091947036	0.999892877192549
Soltu.DM.09G002860.1	85.7612453265993	-1.20016	0.59773642833497	-2.00784	0.0446598419611408	0.999892877192549
Soltu.DM.09G003000.1	3.45485794063102	5.33491111225273	2.70383122130706	1.97309324273346	0.0484849400090174	0.999892877192549
Soltu.DM.09G004310.1	266.389067518952	1.33682094491954	0.653931221361633	2.04428371249193	0.0409255273301583	0.999892877192549
Soltu.DM.09G004460.1	9.37248239521754	2.56970162156902	1.27170636290518	2.02067214297693	0.0433137153715445	0.999892877192549
Soltu.DM.09G004490.1	156.717611624396	0.738435459522794	0.373099357039274	1.97919252764905	0.0477943339106485	0.999892877192549
Soltu.DM.09G005180.1	37.9994281838816	-1.59745	0.704820295119762	-2.26647	0.0234227152064502	0.999892877192549
Soltu.DM.09G005250.3	3.09825991521654	5.17780068187472	2.35258606777071	2.20089745187566	0.0277432843726794	0.999892877192549
Soltu.DM.09G005710.1	1507.35958564545	0.736529330760098	0.282370481629569	2.60837934089131	0.00909720773446741	0.999892877192549
Soltu.DM.09G005720.1	193.603965908286	1.29996208155871	0.416966171654867	3.1176679786741	0.00182288034059277	0.999892877192549
Soltu.DM.09G007890.3	3.48365593002495	5.3461502164148	2.32725940686326	2.29718706932653	0.021608100454258	0.999892877192549
Soltu.DM.09G007990.1	89.541367932769	0.857782139452834	0.41434998754619	2.07018743872223	0.0384347951100584	0.999892877192549
Soltu.DM.09G008810.1	26.5581857264765	-2.05856	0.82260445593925	-2.50249	0.0123323931505853	0.999892877192549
Soltu.DM.09G011220.1	895.715553371826	0.779433917131822	0.341094363369633	2.28509761765595	0.0223071044748124	0.999892877192549
Soltu.DM.09G013660.2	33.1940909932714	-2.19521	1.10027459634635	-1.99515	0.0460265078075449	0.999892877192549
Soltu.DM.09G015500.5	3.37408364199608	4.27709354795488	2.15329837765714	1.98629859769295	0.0470001782682838	0.999892877192549
Soltu.DM.09G016520.1	11.0564904487777	-2.42407	1.16648463859705	-2.0781	0.0377000616774118	0.999892877192549
Soltu.DM.09G016610.1	29.9832611107228	-1.84407	0.90413936650033	-2.03958	0.0413918736360116	0.999892877192549
Soltu.DM.09G016620.1	27.7849155165982	-1.9885	0.880285725854783	-2.25893	0.0238880159772704	0.999892877192549
Soltu.DM.09G017160.1	1028.67239841841	1.99436472074958	0.364238391509511	5.47543797479543	4.3643081363501e-08	0.000212367233914796
Soltu.DM.09G017540.1	69.5485841203538	-1.26978	0.561046360696418	-2.26324	0.0236210836980074	0.999892877192549
Soltu.DM.09G018230.1	27.5867897284553	2.42453847874071	1.0232945332597	2.36934567706263	0.0178195899079161	0.999892877192549
Soltu.DM.09G019460.1	3.12342201013718	5.18888517310636	2.37611059134377	2.18377258702082	0.0289789628952578	0.999892877192549
Soltu.DM.09G019660.1	98.4933906617007	2.79365316937953	0.811269581673604	3.44355715102294	0.000574115239368553	0.941474663849301
Soltu.DM.09G019990.1	44.1789337169401	-1.15748	0.579774065217094	-1.99643	0.0458866639756986	0.999892877192549
Soltu.DM.09G020670.1	41.3195603527864	-1.74533	0.806157430039158	-2.165	0.0303877699144731	0.999892877192549
Soltu.DM.09G022160.1	13.0347159198447	-2.58947	1.29052720845377	-2.00652	0.0448008067760692	0.999892877192549
Soltu.DM.09G022530.1	3.70059078215066	4.41379471424522	2.11790559411144	2.08403751636391	0.0371567548546562	0.999892877192549
Soltu.DM.09G023600.2	95.5050020768406	1.52273180364984	0.558435082256659	2.72678392177014	0.00639549046795964	0.999892877192549
Soltu.DM.09G023730.1	68.547099797515	1.45419022235877	0.57047270275698	2.54909694246711	0.0108002273554376	0.999892877192549
Soltu.DM.09G023870.3	76.3206834235814	-1.39193	0.591066512957535	-2.35495	0.0185251086994893	0.999892877192549
Soltu.DM.09G025040.1	1699.39803159143	2.26571037854614	0.335435487769728	6.75453391533076	1.43295146994748e-11	8.71592731595553e-08
Soltu.DM.09G025290.1	6.71827538784116	3.27269716436928	1.44459839838465	2.26547195956246	0.0234837328514511	0.999892877192549
Soltu.DM.09G025930.1	330.038008345795	1.31273304630919	0.655597684898874	2.00234545750674	0.0452475901916593	0.999892877192549
Soltu.DM.09G026020.1	3.41987786490409	5.32079268059037	2.4086732310599	2.2090139135432	0.0271736731576981	0.999892877192549
Soltu.DM.09G028560.1	22.5063434937809	4.83118427389361	1.18357134346709	4.08186992745313	4.46747989291434e-05	0.0988125325405509
Soltu.DM.09G029500.1	5.53541486972463	5.01446486379365	2.00639496516354	2.49924115184615	0.0124459585361022	0.999892877192549
Soltu.DM.09G030430.1	233.812679324929	-1.44329	0.68221879095632	-2.11558	0.0343809593490455	0.999892877192549
Soltu.DM.09G030440.1	95.3617728253143	1.06551594766448	0.420902403091422	2.53150359760014	0.0113574652339103	0.999892877192549
Soltu.DM.09G030490.1	265.553817957657	0.962868461282831	0.412963184212481	2.33160847768795	0.0197212974350076	0.999892877192549
Soltu.DM.09G031210.1	29.5135	-1.51321	0.759038626564288	-1.99358	0.0461975258691921	0.999892877192549
Soltu.DM.10G000640.1	60.9724237174552	-1.50265	0.720792214834215	-2.08472	0.0370948523950036	0.999892877192549
Soltu.DM.10G000800.1	205.522805759969	0.712947298067732	0.356703123028887	1.99871336144706	0.0456393764869116	0.999892877192549
Soltu.DM.10G001200.2	1266.73798637271	-0.605205	0.285350324741766	-2.12092	0.0339285886920558	0.999892877192549
Soltu.DM.10G002390.1	16.9435876653128	-2.50839	1.27946481408701	-1.9605	0.0499378836819858	0.999892877192549
Soltu.DM.10G002430.1	17.5652371239783	2.28772441374225	1.05955290882469	2.15914127051937	0.0308392086877843	0.999892877192549
Soltu.DM.10G002560.1	34.2878514061942	1.41613780545601	0.636939029294279	2.22334908103382	0.0261922703486299	0.999892877192549
Soltu.DM.10G004230.1	378.109489422504	0.712327785637005	0.312004170019065	2.2830713627753	0.0224261651062582	0.999892877192549
Soltu.DM.10G004750.1	19.8034901424875	-1.79216	0.859415272470477	-2.08533	0.0370393811857162	0.999892877192549
Soltu.DM.10G004860.3	247.883753269051	-0.683554	0.34754916884711	-1.96678	0.0492080213178044	0.999892877192549
Soltu.DM.10G005090.1	271.677823062139	-1.77662	0.589885952607644	-3.01181	0.00259695232534648	0.999892877192549
Soltu.DM.10G005300.1	248.643439502777	-0.768239	0.31384759320453	-2.44781	0.014372802112289	0.999892877192549
Soltu.DM.10G005730.1	258.406328795678	1.42456578147502	0.492256238893519	2.89395170425289	0.00380426670636469	0.999892877192549
Soltu.DM.10G008110.1	15.7369888920691	-1.758	0.895714268280978	-1.96268	0.0496839245547531	0.999892877192549
Soltu.DM.10G015220.1	7.23055453936913	5.40923079815552	1.75354153623847	3.08474631844701	0.00203725837134297	0.999892877192549
Soltu.DM.10G016630.1	1848.64091923929	0.62645080320697	0.23510896558262	2.66451260867305	0.00770999760229751	0.999892877192549
Soltu.DM.10G018080.1	94.3912673785232	-1.10035	0.53881891669153	-2.04215	0.0411368153517936	0.999892877192549
Soltu.DM.10G018350.1	19.3871829143991	2.67909529148798	1.33704050739292	2.00375028032017	0.0450968172549236	0.999892877192549
Soltu.DM.10G019400.1	102.880011320582	1.00020328478825	0.48070258228285	2.08071127897482	0.0374603410729738	0.999892877192549
Soltu.DM.10G020130.1	123.639461533069	0.800368295097939	0.394242237992183	2.03014344473615	0.0423419605658272	0.999892877192549
Soltu.DM.10G020460.1	35.4899028506792	-1.66525	0.743128811311418	-2.24087	0.0250346155768094	0.999892877192549
Soltu.DM.10G020800.1	17.9735307928448	2.65080998635906	1.17335170700492	2.25917767923608	0.0238723346893097	0.999892877192549
Soltu.DM.10G020850.1	12.4320001122692	3.23008226034558	1.20890800928309	2.67190078611614	0.00754229445539468	0.999892877192549
Soltu.DM.10G021100.1	8.78757809218847	-3.53026	1.66378301223003	-2.12183	0.0338521475225789	0.999892877192549
Soltu.DM.10G021570.1	7.27685412860782	-3.73877	1.83882042928041	-2.03324	0.0420278386332526	0.999892877192549
Soltu.DM.10G022880.1	10.4397488035916	3.23341007599571	1.50979797747423	2.14161770265777	0.0322242580199082	0.999892877192549
Soltu.DM.10G022900.1	32.7594027053983	-2.10304	1.0536523054209	-1.99595	0.0459391064922918	0.999892877192549
Soltu.DM.10G023020.1	140.008449800911	-0.747145	0.370793969691965	-2.01499	0.0439059695381386	0.999892877192549
Soltu.DM.10G024010.1	154.55614392961	0.914315677517017	0.389674253846558	2.34635896134171	0.0189578395909175	0.999892877192549
Soltu.DM.10G025370.1	47.2310821694444	1.52120739695901	0.768405406858978	1.97969	0.0477379490193711	0.999892877192549
Soltu.DM.10G025920.1	76.2963396697689	1.01110090505916	0.482180039420048	2.09693646023855	0.035999200430501	0.999892877192549
Soltu.DM.10G027040.1	71.8822283868475	1.13849680829638	0.499517556008252	2.2791927823205	0.022655607965574	0.999892877192549
Soltu.DM.10G027990.1	106.584478996735	1.26307718417319	0.464313403685748	2.72031169926779	0.00652204057693042	0.999892877192549
Soltu.DM.10G028800.1	3.21907138653307	5.23416139637579	2.37494458549823	2.20390885258392	0.0275307548559611	0.999892877192549
Soltu.DM.10G029900.1	12453.1343764016	-0.728808	0.353650699266487	-2.06081	0.0393209287383383	0.999892877192549
Soltu.DM.11G000850.1	6.68076235327974	-5.14009	2.54231627438073	-2.02182	0.0431954049714289	0.999892877192549
Soltu.DM.11G002010.1	3.91255918415134	5.51535320944877	2.18033655802158	2.52958800748329	0.0114196530721121	0.999892877192549
Soltu.DM.11G002670.2	2.73082649798028	4.99630491470958	2.49939863268087	1.99900281987052	0.0456080487616614	0.999892877192549
Soltu.DM.11G002800.1	9.73324827462235	2.65150802253727	1.24769	2.12512604500736	0.0335760968615384	0.999892877192549
Soltu.DM.11G003140.1	457.412460030876	1.59884886150377	0.581282552554345	2.75055367562281	0.0059494643651246	0.999892877192549
Soltu.DM.11G003150.1	3.27477712648619	5.25764008428154	2.3116073846086	2.27445201952915	0.022938822808213	0.999892877192549
Soltu.DM.11G004660.1	3.6009037984663	5.39503657684868	2.68182448066184	2.01170382914741	0.044251166737269	0.999892877192549
Soltu.DM.11G006350.1	20.820096737366	-2.18632	0.902206227555195	-2.4233	0.0153802154018488	0.999892877192549
Soltu.DM.11G008790.1	7.50012656359919	-4.41437	1.68821212904492	-2.61482	0.00892743439764776	0.999892877192549
Soltu.DM.11G010600.1	29.6056498075523	-3.19054	1.17863190370577	-2.70699	0.00678967646060663	0.999892877192549
Soltu.DM.11G010950.1	47.926390027653	2.56257234519795	0.963544678231378	2.65953	0.00782506367827085	0.999892877192549
Soltu.DM.11G011150.1	224.071574236143	-0.826673	0.420448507885343	-1.96617	0.0492789395497522	0.999892877192549
Soltu.DM.11G011960.2	112.659835102193	-0.982064	0.48351580553257	-2.03109	0.0422459382865154	0.999892877192549
Soltu.DM.11G012620.1	3.76167807221561	4.43686798610407	2.11292524928465	2.09986983098725	0.0357402932933143	0.999892877192549
Soltu.DM.11G014600.1	2.86421901675713	5.0660914860836	2.45203863006123	2.06607327632399	0.0388215611316164	0.999892877192549
Soltu.DM.11G015320.1	5.41189137871148	5.98167425205492	2.07426145325215	2.88376098522995	0.00392956880702823	0.999892877192549
Soltu.DM.11G015480.1	13.3008602828236	2.45214229414257	1.24380976563444	1.97147695885133	0.0486693459624094	0.999892877192549
Soltu.DM.11G018200.1	19.0470493256615	-1.79711	0.841741299613976	-2.13499	0.0327615572208006	0.999892877192549
Soltu.DM.11G019660.1	166.14857343255	-1.19988	0.597288087598905	-2.00889	0.0445493019730303	0.999892877192549
Soltu.DM.11G020670.1	717.408997216046	-1.14017	0.519609054026479	-2.19428	0.0282149781910013	0.999892877192549
Soltu.DM.11G025080.2	6.82242022801761	-6.17017	2.45185962405304	-2.51653	0.0118518102695188	0.999892877192549
Soltu.DM.11G025150.1	75.5109017808565	1.45293105433916	0.660116101246609	2.20102350419168	0.0277343599453191	0.999892877192549
Soltu.DM.11G026560.1	7.18639823793074	4.54394347910287	2.23842529144839	2.02997325685267	0.0423592577413054	0.999892877192549
Soltu.DM.11G026570.1	10.7018531876326	5.12500166155812	1.83391232517845	2.79457288726136	0.0051968324365433	0.999892877192549
Soltu.DM.12G000350.1	5.13705467136791	-5.76105	2.8874206740869	-1.99522	0.046018586261306	0.999892877192549
Soltu.DM.12G001120.2	68.8554202887843	-1.62303	0.557023310392692	-2.91376	0.00357105957086906	0.999892877192549
Soltu.DM.12G001310.1	5.62653924724715	4.14390192960818	1.88621692486762	2.19693815434246	0.0280248634431478	0.999892877192549
Soltu.DM.12G001590.1	219.254539540937	0.804794305631628	0.36445426105858	2.20821757795903	0.0272291096276078	0.999892877192549
Soltu.DM.12G001610.2	11.1926648483341	-3.27562	1.45864204678191	-2.24567	0.02472546568648	0.999892877192549
Soltu.DM.12G001660.1	649.74733205224	0.767061296605597	0.288590475974456	2.65795776529192	0.00786157444039909	0.999892877192549
Soltu.DM.12G002160.1	73.9949208748955	-1.47912	0.707795370474862	-2.08976	0.0366395833121927	0.999892877192549
Soltu.DM.12G002520.1	327.054789461183	1.78579588676325	0.35550748748962	5.02323002919984	5.08096285136829e-07	0.00176599751676844
Soltu.DM.12G002560.1	33.8284944986387	2.11269611721924	1.03933414552274	2.03274002525592	0.0420787952431317	0.999892877192549
Soltu.DM.12G003350.1	14.6619925400956	-2.34911	1.06912895986388	-2.19722	0.0280050636314154	0.999892877192549
Soltu.DM.12G003470.1	13.8912562577668	2.63081403047414	1.10104139859157	2.38938702381166	0.0168765135083831	0.999892877192549
Soltu.DM.12G004770.1	14.0026548949023	3.41196567834413	1.17018428803207	2.91575071827542	0.00354833883467314	0.999892877192549
Soltu.DM.12G004950.1	3.43420456800295	5.3265019260007	2.30464123750657	2.3112065510741	0.0208214486925819	0.999892877192549
Soltu.DM.12G005120.1	9.68102896703311	-3.34939	1.57740898077334	-2.12335	0.0337246118431098	0.999892877192549
Soltu.DM.12G005390.3	3.90805046185878	5.51376536551394	2.18509764306298	2.52334964664781	0.0116242757626578	0.999892877192549
Soltu.DM.12G005660.1	108.020626698673	-1.30534	0.61802317577548	-2.11212	0.0346758821602462	0.999892877192549
Soltu.DM.12G006400.1	216.133545423932	2.56690052811473	0.344945227838915	7.44147279322107	9.95688922487753e-14	8.07503716137567e-10
Soltu.DM.12G006430.1	158.264081013003	3.50729956118334	1.43957505421678	2.43634366329828	0.0148365812882313	0.999892877192549
Soltu.DM.12G006810.1	56.048795853068	1.19733230122028	0.576299933938432	2.07762005634412	0.0377443674181603	0.999892877192549
Soltu.DM.12G006830.1	88.4864597499192	1.33374874596765	0.555546451247647	2.40078708625051	0.0163598522745514	0.999892877192549
Soltu.DM.12G007090.1	7.63451750266367	-3.78814	1.77120328640399	-2.13874	0.0324570799291094	0.999892877192549
Soltu.DM.12G007160.1	93.8177177732475	-1.11351	0.556634285946973	-2.00043	0.0454533410112434	0.999892877192549
Soltu.DM.12G007220.1	29.6736403938551	-2.3194	0.927692336110562	-2.50019	0.0124127802182627	0.999892877192549
Soltu.DM.12G009760.1	13.4315087126666	-2.95274	1.3289309077444	-2.22189	0.0262906301287429	0.999892877192549
Soltu.DM.12G010130.1	19.4659547320167	-2.8335	1.1682449610139	-2.42543	0.0152902433719178	0.999892877192549
Soltu.DM.12G010410.2	10.2421214662145	-5.77056	1.87087678836687	-3.08441	0.0020395330339917	0.999892877192549
Soltu.DM.12G010860.2	54.8817487781299	2.09397980391839	0.980378900808408	2.13588827971688	0.0326885211367513	0.999892877192549
Soltu.DM.12G010920.1	478.908976512189	0.671098632767885	0.285358988895442	2.35176973175281	0.018684337498226	0.999892877192549
Soltu.DM.12G015570.1	5.48469185647736	4.10039087280546	1.82334047030252	2.24883445499629	0.0245230303792677	0.999892877192549
Soltu.DM.12G015770.1	3.29637561853164	5.26672359499254	2.3814771058939	2.21153652158065	0.0269987057019149	0.999892877192549
Soltu.DM.12G018300.1	5.16459559408139	3.88211613242573	1.84667463705007	2.10221987920251	0.0355340192039011	0.999892877192549
Soltu.DM.12G019510.2	8.56175778561318	-6.49857	2.58180427251698	-2.51706	0.0118337145953532	0.999892877192549
Soltu.DM.12G020460.1	8.17921269113886	4.71304478715172	1.61317137569706	2.92160204312775	0.00348236179150316	0.999892877192549
Soltu.DM.12G020820.1	155.652999416978	-0.815972	0.37174064855539	-2.195	0.0281633887879351	0.999892877192549
Soltu.DM.12G022220.1	2.97024894655152	5.11595430609995	2.51409808387968	2.03490640993814	0.0418602909128538	0.999892877192549
Soltu.DM.12G023510.1	24.4653619768248	-1.94326	0.903382915724553	-2.15109	0.0314687967788114	0.999892877192549
Soltu.DM.12G024820.1	251.567755714953	0.85600792871776	0.360999638649435	2.37121547245931	0.0177296916459	0.999892877192549
Soltu.DM.12G025400.1	8.17770348990985	-4.55561	2.21246	-2.05907	0.0394873705230863	0.999892877192549
Soltu.DM.12G025450.2	8.2271608102475	-4.4986	2.25485667293312	-1.99507	0.0460348600970011	0.999892877192549
Soltu.DM.12G025560.1	19.3934047391686	2.49408788764296	1.16014	2.1498210667246	0.0315693711419207	0.999892877192549
Soltu.DM.12G026200.2	2.86152824170121	5.06478495671415	2.47188952656646	2.04895279594041	0.0404667309606562	0.999892877192549
Soltu.DM.12G026910.1	4.3657729500198	4.66375230044283	2.12475166466862	2.19496347643535	0.0281662177927582	0.999892877192549
Soltu.DM.12G027920.1	580.918020297749	1.52437570064968	0.445643918137168	3.42061372007883	0.000624800075554446	0.941474663849301
Soltu.DM.12G028660.1	34.4471589127709	1.47888018245391	0.643355393503603	2.29869866233682	0.0215220565487629	0.999892877192549
Soltu.DM.12G028730.1	22.7012806651448	2.10283485428411	1.06430735596092	1.97577780751645	0.0481799479933649	0.999892877192549
Soltu.DM.12G028880.1	14.8995032282828	-3.11642	1.21734299531422	-2.56002	0.0104667202291357	0.999892877192549
Soltu.DM.12G029740.2	11.8200161258011	3.91460526474472	1.59768710976679	2.45017014959589	0.0142788722417702	0.999892877192549
Soltu.DM.12G030090.1	107.067420724263	-1.43058	0.506192872995197	-2.82615	0.00471112433689177	0.999892877192549
Soltu.DM.S002480.1	5.6507601385047	-5.89866	2.82210719487605	-2.09016	0.0366034452665064	0.999892877192549

## Sheet: same gene
Soltu.DM.01G006200.1
Soltu.DM.01G007800.1
Soltu.DM.01G020300.1
Soltu.DM.01G021450.1
Soltu.DM.01G027630.1
Soltu.DM.01G039100.1
Soltu.DM.01G039850.3
Soltu.DM.01G041180.1
Soltu.DM.01G047130.1
Soltu.DM.01G048860.1
Soltu.DM.01G051590.1
Soltu.DM.02G001170.1
Soltu.DM.02G004410.1
Soltu.DM.02G009850.1
Soltu.DM.02G012280.1
Soltu.DM.02G020130.1
Soltu.DM.02G020850.1
Soltu.DM.02G026570.1
Soltu.DM.02G027530.1
Soltu.DM.02G029360.1
Soltu.DM.02G031800.1
Soltu.DM.03G004870.1
Soltu.DM.03G011480.1
Soltu.DM.03G011790.1
Soltu.DM.03G015050.1
Soltu.DM.03G018250.1
Soltu.DM.03G018450.1
Soltu.DM.03G020780.1
Soltu.DM.03G021640.1
Soltu.DM.03G028670.1
Soltu.DM.03G029870.1
Soltu.DM.03G030570.1
Soltu.DM.03G033660.1
Soltu.DM.03G033670.1
Soltu.DM.03G036690.1
Soltu.DM.04G012040.1
Soltu.DM.04G012420.1
Soltu.DM.04G030060.1
Soltu.DM.04G030530.1
Soltu.DM.04G034090.1
Soltu.DM.04G034270.1
Soltu.DM.05G002600.1
Soltu.DM.05G004700.1
Soltu.DM.05G008020.1
Soltu.DM.05G008960.1
Soltu.DM.05G020940.1
Soltu.DM.05G022070.1
Soltu.DM.05G022590.1
Soltu.DM.05G023610.1
Soltu.DM.05G025780.1
Soltu.DM.05G026820.1
Soltu.DM.06G010590.1
Soltu.DM.06G018840.1
Soltu.DM.06G022340.1
Soltu.DM.06G023940.1
Soltu.DM.06G024060.1
Soltu.DM.06G028940.3
Soltu.DM.07G001810.1
Soltu.DM.07G003370.1
Soltu.DM.07G013800.1
Soltu.DM.07G018520.1
Soltu.DM.07G019070.1
Soltu.DM.07G022200.1
Soltu.DM.07G026280.1
Soltu.DM.08G002950.1
Soltu.DM.08G003250.1
Soltu.DM.08G005470.1
Soltu.DM.08G006570.1
Soltu.DM.08G012570.1
Soltu.DM.08G013100.1
Soltu.DM.08G014810.1
Soltu.DM.08G020430.1
Soltu.DM.08G022860.1
Soltu.DM.08G024170.1
Soltu.DM.08G026220.1
Soltu.DM.08G026700.1
Soltu.DM.08G028830.1
Soltu.DM.09G002110.1
Soltu.DM.09G004490.1
Soltu.DM.09G005710.1
Soltu.DM.09G011220.1
Soltu.DM.09G017160.1
Soltu.DM.09G019660.1
Soltu.DM.09G025040.1
Soltu.DM.09G025290.1
Soltu.DM.09G025930.1
Soltu.DM.09G028560.1
Soltu.DM.09G030430.1
Soltu.DM.09G030440.1
Soltu.DM.09G030490.1
Soltu.DM.09G031210.1
Soltu.DM.10G004860.3
Soltu.DM.10G005300.1
Soltu.DM.10G005730.1
Soltu.DM.10G018080.1
Soltu.DM.10G019400.1
Soltu.DM.10G020800.1
Soltu.DM.10G022880.1
Soltu.DM.10G022900.1
Soltu.DM.10G025370.1
Soltu.DM.10G025920.1
Soltu.DM.10G027040.1
Soltu.DM.10G027990.1
Soltu.DM.11G002010.1
Soltu.DM.11G003140.1
Soltu.DM.11G019660.1
Soltu.DM.11G025150.1
Soltu.DM.11G026560.1
Soltu.DM.11G026570.1
Soltu.DM.12G002520.1
Soltu.DM.12G006400.1
Soltu.DM.12G006430.1
Soltu.DM.12G006830.1
Soltu.DM.12G007160.1
Soltu.DM.12G007220.1
Soltu.DM.12G024820.1
Soltu.DM.12G027920.1
Soltu.DM.12G028730.1
