# Supplementary material for: The Anthocyanin Composition and Key Regulatory Genes Underlying the Color Variation Between Potato Tuber Bud Eyes and Periderm
Source: Plants (Basel). 2026 Jan 11;15(2):226. doi: 10.3390/plants15020226 (PMC12845459; doi:10.3390/plants15020226)
Supplement: Supplementary file 1 [file plants-15-00226-s001.zip › Table S2. Genes of module 5 an 7 in Figure 3.xls]

## Sheet: ​ Module 5-positively correlate
gene_id	GS	Pvalue
Soltu.DM.05G023610.1	0.880057990468659	0.000159313728739027	synthase(10)	Chalcone(10)	Chalcone synthase 2 OS=Solanum tuberosum OX=4113 GN=CHS2 PE=2 SV=1	Chalcone synthase 2 OS=Solanum lycopersicum OX=4081 GN=CHS2 PE=2 SV=2	Chalcone synthase J OS=Petunia hybrida OX=4102 GN=CHSJ PE=2 SV=2	Chalcone synthase A OS=Petunia hybrida OX=4102 GN=CHSA PE=2 SV=1	Chalcone synthase 2 OS=Camellia sinensis OX=4442 GN=CHS2 PE=2 SV=1	Chalcone synthase 1B OS=Solanum tuberosum OX=4113 GN=CHS1B PE=2 SV=1
Soltu.DM.03G022700.1	0.835636223131231	0.000711945786187856	No Hit Found
Soltu.DM.09G011220.1	0.825114624928253	0.000952899604974757	kinase(10)	Receptor-like(5)	Receptor-like protein kinase FERONIA OS=Arabidopsis thaliana OX=3702 GN=FER PE=1 SV=1	Receptor-like protein kinase ANXUR2 OS=Arabidopsis thaliana OX=3702 GN=ANX2 PE=1 SV=1	Receptor-like protein kinase ANXUR1 OS=Arabidopsis thaliana OX=3702 GN=ANX1 PE=1 SV=1	Putative receptor-like protein kinase At5g39000 OS=Arabidopsis thaliana OX=3702 GN=At5g39000 PE=3 SV=1	Probable receptor-like protein kinase At5g38990 OS=Arabidopsis thaliana OX=3702 GN=At5g38990 PE=2 SV=1	Receptor-like protein kinase THESEUS 1 OS=Arabidopsis thaliana OX=3702 GN=THE1 PE=1 SV=1
Soltu.DM.04G034270.1	0.805467006598303	0.00156660657175051	Transcription(5)	factor(5)	Transcription factor MYB77 OS=Arabidopsis thaliana OX=3702 GN=MYB77 PE=1 SV=1	Transcription factor MYB73 OS=Arabidopsis thaliana OX=3702 GN=MYB73 PE=1 SV=1	Transcription factor MYB44 OS=Arabidopsis thaliana OX=3702 GN=MYB44 PE=1 SV=1	Transcription factor MYB1 OS=Arabidopsis thaliana OX=3702 GN=MYB1 PE=2 SV=1	Transcription factor MYB25 OS=Arabidopsis thaliana OX=3702 GN=MYB25 PE=2 SV=1	Myb-related protein A OS=Gallus gallus OX=9031 GN=MYBL1 PE=2 SV=1
Soltu.DM.12G024820.1	0.805052995031939	0.00158216957695719	extensin-like(10)	repeat(10)	Leucine-rich repeat extensin-like protein 5 OS=Arabidopsis thaliana OX=3702 GN=LRX5 PE=2 SV=2	Leucine-rich repeat extensin-like protein 4 OS=Arabidopsis thaliana OX=3702 GN=LRX4 PE=1 SV=1	Leucine-rich repeat extensin-like protein 3 OS=Arabidopsis thaliana OX=3702 GN=LRX3 PE=1 SV=1	Pollen-specific leucine-rich repeat extensin-like protein 1 OS=Arabidopsis thaliana OX=3702 GN=PEX1 PE=1 SV=1	Leucine-rich repeat extensin-like protein 2 OS=Arabidopsis thaliana OX=3702 GN=LRX2 PE=1 SV=1	Pollen-specific leucine-rich repeat extensin-like protein 2 OS=Arabidopsis thaliana OX=3702 GN=PEX2 PE=1 SV=1
Soltu.DM.07G003370.1	0.801803742600364	0.00170847028324158	calcium-binding(6)	Calmodulin-like(3)	Calmodulin-like protein 3 OS=Arabidopsis thaliana OX=3702 GN=CML3 PE=2 SV=1	Calmodulin-like protein 2 OS=Arabidopsis thaliana OX=3702 GN=CML2 PE=2 SV=1	Probable calcium-binding protein CML28 OS=Oryza sativa subsp. japonica OX=39947 GN=CML28 PE=2 SV=1	Calmodulin-like protein 5 OS=Arabidopsis thaliana OX=3702 GN=CML5 PE=2 SV=2	Probable calcium-binding protein CML17 OS=Oryza sativa subsp. japonica OX=39947 GN=CML17 PE=2 SV=1	Probable calcium-binding protein CML30 OS=Oryza sativa subsp. japonica OX=39947 GN=CML30 PE=2 SV=1
Soltu.DM.06G024060.1	0.795511058295885	0.00197492562495647	finger(9)	Zinc(9)	Zinc finger protein 1 OS=Arabidopsis thaliana OX=3702 GN=ZFP1 PE=2 SV=1	Zinc finger protein 3 OS=Arabidopsis thaliana OX=3702 GN=ZFP3 PE=1 SV=1	Zinc finger protein 7 OS=Arabidopsis thaliana OX=3702 GN=ZFP7 PE=1 SV=1	Zinc finger protein 4 OS=Arabidopsis thaliana OX=3702 GN=ZFP4 PE=2 SV=2	Zinc finger protein 2 OS=Arabidopsis thaliana OX=3702 GN=ZFP2 PE=1 SV=1	Zinc finger protein KNUCKLES OS=Arabidopsis thaliana OX=3702 GN=KNU PE=1 SV=1
Soltu.DM.06G010160.1	0.794537481104756	0.00201883583503384	Peptide-N4-(N-acetyl-beta-glucosaminyl)asparagine(1)	amidase(1)	Peptide-N4-(N-acetyl-beta-glucosaminyl)asparagine amidase A OS=Prunus dulcis OX=3755 PE=1 SV=2
Soltu.DM.02G028870.1	0.787927210829238	0.0023370601111752	Heat(10)	factor(10)	Heat shock factor protein HSF24 OS=Solanum peruvianum OX=4082 GN=HSF24 PE=2 SV=1	Heat stress transcription factor B-1 OS=Arabidopsis thaliana OX=3702 GN=HSFB1 PE=2 SV=2	Heat stress transcription factor B-2b OS=Oryza sativa subsp. japonica OX=39947 GN=HSFB2B PE=2 SV=1	Heat stress transcription factor B-4 OS=Arabidopsis thaliana OX=3702 GN=HSFB4 PE=2 SV=1	Heat stress transcription factor B-1 OS=Oryza sativa subsp. japonica OX=39947 GN=HSFB1 PE=2 SV=1	Heat stress transcription factor B-2c OS=Oryza sativa subsp. japonica OX=39947 GN=HSFB2C PE=2 SV=1
Soltu.DM.08G028290.1	0.785420740953382	0.0024672389928875	1-aminocyclopropane-1-carboxylate(10)	synthase(9)	1-aminocyclopropane-1-carboxylate synthase OS=Glycine max OX=3847 GN=ACS1 PE=2 SV=1	1-aminocyclopropane-1-carboxylate synthase OS=Nicotiana tabacum OX=4097 GN=ACS1 PE=2 SV=1	1-aminocyclopropane-1-carboxylate synthase 2 OS=Solanum lycopersicum OX=4081 GN=ACS2 PE=1 SV=2	1-aminocyclopropane-1-carboxylate synthase 6 OS=Arabidopsis thaliana OX=3702 GN=ACS6 PE=1 SV=2	1-aminocyclopropane-1-carboxylate synthase 1 OS=Prunus mume OX=102107 GN=ACS1 PE=2 SV=1	1-aminocyclopropane-1-carboxylate synthase CMW33 OS=Cucurbita maxima OX=3661 GN=ACS1 PE=2 SV=1
Soltu.DM.06G019590.1	0.78030071047533	0.00275029973021121	transcription(7)	Ethylene-responsive(7)	Ethylene-responsive transcription factor ERF003 OS=Arabidopsis thaliana OX=3702 GN=ERF003 PE=1 SV=1	Protein PPLZ02 OS=Lupinus polyphyllus OX=3874 GN=PPLZ02 PE=2 SV=1	Ethylene-responsive transcription factor WIN1 OS=Arabidopsis thaliana OX=3702 GN=WIN1 PE=2 SV=1	Ethylene-responsive transcription factor SHINE 2 OS=Arabidopsis thaliana OX=3702 GN=SHN2 PE=2 SV=1	Ethylene-responsive transcription factor SHINE 3 OS=Arabidopsis thaliana OX=3702 GN=SHN3 PE=2 SV=1	Dehydration-responsive element-binding protein 2A OS=Arabidopsis thaliana OX=3702 GN=DREB2A PE=1 SV=1
Soltu.DM.03G029870.1	0.775882681957731	0.00301387137863238	6-xylosyltransferase(6)	glycosyltransferase(4)	Probable xyloglucan 6-xylosyltransferase 5 OS=Arabidopsis thaliana OX=3702 GN=XXT5 PE=1 SV=1	Probable xyloglucan 6-xylosyltransferase 3 OS=Arabidopsis thaliana OX=3702 GN=XXT3 PE=2 SV=1	Probable glycosyltransferase 2 OS=Oryza sativa subsp. indica OX=39946 GN=GT2 PE=3 SV=1	Probable glycosyltransferase 2 OS=Oryza sativa subsp. japonica OX=39947 GN=GT2 PE=2 SV=1	Xyloglucan 6-xylosyltransferase 4 OS=Arabidopsis thaliana OX=3702 GN=XXT4 PE=1 SV=1	Probable glycosyltransferase 3 OS=Oryza sativa subsp. indica OX=39946 GN=GT3 PE=3 SV=1
Soltu.DM.04G033500.1	0.768663183908559	0.00348542996261091	No Hit Found
Soltu.DM.03G020780.1	0.767072408035015	0.00359646424773509	Cellulose(10)	synthase-like(10)	Cellulose synthase-like protein D3 OS=Arabidopsis thaliana OX=3702 GN=CSLD3 PE=1 SV=1	Cellulose synthase-like protein D2 OS=Arabidopsis thaliana OX=3702 GN=CSLD2 PE=3 SV=1	Cellulose synthase-like protein D2 OS=Oryza sativa subsp. indica OX=39946 GN=CSLD2 PE=3 SV=1	Cellulose synthase-like protein D2 OS=Oryza sativa subsp. japonica OX=39947 GN=CSLD2 PE=2 SV=1	Cellulose synthase-like protein D1 OS=Oryza sativa subsp. indica OX=39946 GN=CSLD1 PE=3 SV=2	Cellulose synthase-like protein D1 OS=Oryza sativa subsp. japonica OX=39947 GN=CSLD1 PE=2 SV=1
Soltu.DM.06G013490.1	0.766605279990026	0.00362957352189833	Heavy(1)	metal-associated(1)	Heavy metal-associated isoprenylated plant protein 39 OS=Arabidopsis thaliana OX=3702 GN=HIPP39 PE=2 SV=1
Soltu.DM.04G030050.1	0.765763525370572	0.00368981922230465	EXORDIUM-like(3)	PHOSPHATE-INDUCED(2)	Protein PHOSPHATE-INDUCED 1 OS=Nicotiana tabacum OX=4097 GN=PHI-1 PE=2 SV=1	Protein EXORDIUM OS=Arabidopsis thaliana OX=3702 GN=EXO PE=2 SV=1	Protein EXORDIUM-like 1 OS=Arabidopsis thaliana OX=3702 GN=EXL1 PE=2 SV=1	Protein PHOSPHATE-INDUCED 1 homolog OS=Oryza sativa subsp. japonica OX=39947 GN=PHI-1 PE=2 SV=1	Protein EXORDIUM-like 2 OS=Arabidopsis thaliana OX=3702 GN=EXL2 PE=2 SV=1	Protein EXORDIUM-like 4 OS=Arabidopsis thaliana OX=3702 GN=EXL4 PE=2 SV=1
Soltu.DM.05G022070.1	0.764590171906793	0.00377506042671571	Ethylene-responsive(9)	transcription(9)	Ethylene-responsive transcription factor 5 OS=Nicotiana tabacum OX=4097 GN=ERF5 PE=2 SV=1	Ethylene-responsive transcription factor 5 OS=Nicotiana sylvestris OX=4096 GN=ERF5 PE=2 SV=1	Ethylene-responsive transcription factor 5 OS=Arabidopsis thaliana OX=3702 GN=ERF5 PE=2 SV=1	Ethylene-responsive transcription factor ERF105 OS=Arabidopsis thaliana OX=3702 GN=ERF105 PE=2 SV=1	Ethylene-responsive transcription factor 6 OS=Arabidopsis thaliana OX=3702 GN=ERF6 PE=1 SV=2	Ethylene-responsive transcription factor ERF104 OS=Arabidopsis thaliana OX=3702 GN=ERF104 PE=1 SV=1
Soltu.DM.04G030020.1	0.76348553679485	0.00385666669567991	EXORDIUM-like(3)	PHOSPHATE-INDUCED(2)	Protein PHOSPHATE-INDUCED 1 OS=Nicotiana tabacum OX=4097 GN=PHI-1 PE=2 SV=1	Protein EXORDIUM OS=Arabidopsis thaliana OX=3702 GN=EXO PE=2 SV=1	Protein EXORDIUM-like 1 OS=Arabidopsis thaliana OX=3702 GN=EXL1 PE=2 SV=1	Protein PHOSPHATE-INDUCED 1 homolog OS=Oryza sativa subsp. japonica OX=39947 GN=PHI-1 PE=2 SV=1	Protein EXORDIUM-like 2 OS=Arabidopsis thaliana OX=3702 GN=EXL2 PE=2 SV=1	Protein EXORDIUM-like 4 OS=Arabidopsis thaliana OX=3702 GN=EXL4 PE=2 SV=1
Soltu.DM.12G027920.1	0.763306687498958	0.00387000421074892	UDP-glucuronate(7)	4-epimerase(7)	UDP-glucuronate 4-epimerase 1 OS=Arabidopsis thaliana OX=3702 GN=GAE1 PE=1 SV=1	UDP-glucuronate 4-epimerase 2 OS=Arabidopsis thaliana OX=3702 GN=GAE2 PE=2 SV=1	UDP-glucuronate 4-epimerase 3 OS=Arabidopsis thaliana OX=3702 GN=GAE3 PE=2 SV=1	UDP-glucuronate 4-epimerase 5 OS=Arabidopsis thaliana OX=3702 GN=GAE5 PE=2 SV=1	UDP-glucuronate 4-epimerase 4 OS=Arabidopsis thaliana OX=3702 GN=GAE4 PE=1 SV=1	UDP-glucuronate 4-epimerase 6 OS=Arabidopsis thaliana OX=3702 GN=GAE6 PE=1 SV=1
Soltu.DM.01G039230.1	0.7615130738767	0.0040057038857216	RALF-like(4)	alkalinization(2)	Rapid alkalinization factor OS=Nicotiana tabacum OX=4097 GN=RALF PE=1 SV=1	Protein RALF-like 33 OS=Arabidopsis thaliana OX=3702 GN=RALFL33 PE=2 SV=1	Protein RALF-like 22 OS=Arabidopsis thaliana OX=3702 GN=RALFL22 PE=3 SV=1	Protein RALF-like 1 OS=Arabidopsis thaliana OX=3702 GN=RALF1 PE=1 SV=1	Rapid alkalinization factor 23 OS=Arabidopsis thaliana OX=3702 GN=RALF23 PE=1 SV=1	Protein RALF-like 19 OS=Arabidopsis thaliana OX=3702 GN=RALFL19 PE=3 SV=1
Soltu.DM.09G020220.1	0.759575334856097	0.0041563279429417	LIFEGUARD(4)	lifeguard(3)	Protein LIFEGUARD 2 OS=Arabidopsis thaliana OX=3702 GN=LFG2 PE=2 SV=1	Protein LIFEGUARD 4 OS=Arabidopsis thaliana OX=3702 GN=LFG4 PE=2 SV=1	Protein LIFEGUARD 3 OS=Arabidopsis thaliana OX=3702 GN=LFG3 PE=2 SV=1	Protein LIFEGUARD 1 OS=Arabidopsis thaliana OX=3702 GN=LFG1 PE=2 SV=1	BI1-like protein OS=Arabidopsis thaliana OX=3702 GN=LFG5 PE=2 SV=1	Protein lifeguard 4 OS=Mus musculus OX=10090 GN=Tmbim4 PE=2 SV=1
Soltu.DM.01G006200.1	0.758290910255259	0.00425850672112483	NDR1/HIN1-like(2)	13(1)	NDR1/HIN1-like protein 13 OS=Arabidopsis thaliana OX=3702 GN=NHL13 PE=2 SV=1	NDR1/HIN1-like protein 6 OS=Arabidopsis thaliana OX=3702 GN=NHL6 PE=1 SV=1
Soltu.DM.02G026950.1	0.756638087441506	0.00439277733111234	QUIRKY(1)	PAL(1)	Protein PAL OF QUIRKY OS=Arabidopsis thaliana OX=3702 GN=POQ PE=1 SV=1
Soltu.DM.10G025000.1	0.754362363769261	0.00458286314668738	No Hit Found
Soltu.DM.12G024990.1	0.754246035797576	0.00459274401964569	kinase(10)	receptor-like(10)	Proline-rich receptor-like protein kinase PERK1 OS=Arabidopsis thaliana OX=3702 GN=PERK1 PE=1 SV=1	Proline-rich receptor-like protein kinase PERK2 OS=Arabidopsis thaliana OX=3702 GN=PERK2 PE=2 SV=3	Proline-rich receptor-like protein kinase PERK4 OS=Arabidopsis thaliana OX=3702 GN=PERK4 PE=1 SV=1	Proline-rich receptor-like protein kinase PERK5 OS=Arabidopsis thaliana OX=3702 GN=PERK5 PE=2 SV=1	Proline-rich receptor-like protein kinase PERK15 OS=Arabidopsis thaliana OX=3702 GN=PERK15 PE=2 SV=1	Proline-rich receptor-like protein kinase PERK7 OS=Arabidopsis thaliana OX=3702 GN=PERK7 PE=2 SV=1
Soltu.DM.08G022110.1	0.752612623614958	0.00473319385970222	Cellulose(10)	synthase-like(10)	Cellulose synthase-like protein D3 OS=Arabidopsis thaliana OX=3702 GN=CSLD3 PE=1 SV=1	Cellulose synthase-like protein D2 OS=Arabidopsis thaliana OX=3702 GN=CSLD2 PE=3 SV=1	Cellulose synthase-like protein D2 OS=Oryza sativa subsp. indica OX=39946 GN=CSLD2 PE=3 SV=1	Cellulose synthase-like protein D2 OS=Oryza sativa subsp. japonica OX=39947 GN=CSLD2 PE=2 SV=1	Cellulose synthase-like protein D1 OS=Oryza sativa subsp. indica OX=39946 GN=CSLD1 PE=3 SV=2	Cellulose synthase-like protein D1 OS=Oryza sativa subsp. japonica OX=39947 GN=CSLD1 PE=2 SV=1
Soltu.DM.04G030060.1	0.749508399702371	0.00500903247144269	EXORDIUM-like(3)	PHOSPHATE-INDUCED(2)	Protein PHOSPHATE-INDUCED 1 OS=Nicotiana tabacum OX=4097 GN=PHI-1 PE=2 SV=1	Protein EXORDIUM OS=Arabidopsis thaliana OX=3702 GN=EXO PE=2 SV=1	Protein EXORDIUM-like 1 OS=Arabidopsis thaliana OX=3702 GN=EXL1 PE=2 SV=1	Protein PHOSPHATE-INDUCED 1 homolog OS=Oryza sativa subsp. japonica OX=39947 GN=PHI-1 PE=2 SV=1	Protein EXORDIUM-like 2 OS=Arabidopsis thaliana OX=3702 GN=EXL2 PE=2 SV=1	Protein EXORDIUM-like 4 OS=Arabidopsis thaliana OX=3702 GN=EXL4 PE=2 SV=1
Soltu.DM.07G018750.1	0.748593883387316	0.00509256291980181	kinase(10)	serine/threonine-protein(10)	G-type lectin S-receptor-like serine/threonine-protein kinase At2g19130 OS=Arabidopsis thaliana OX=3702 GN=At2g19130 PE=2 SV=1	G-type lectin S-receptor-like serine/threonine-protein kinase SD2-2 OS=Arabidopsis thaliana OX=3702 GN=SD22 PE=1 SV=1	Receptor-like serine/threonine-protein kinase SD1-8 OS=Arabidopsis thaliana OX=3702 GN=SD18 PE=1 SV=1	G-type lectin S-receptor-like serine/threonine-protein kinase At4g11900 OS=Arabidopsis thaliana OX=3702 GN=At4g11900 PE=2 SV=1	Putative G-type lectin S-receptor-like serine/threonine-protein kinase At1g61610 OS=Arabidopsis thaliana OX=3702 GN=At1g61610 PE=3 SV=1	G-type lectin S-receptor-like serine/threonine-protein kinase At1g11300 OS=Arabidopsis thaliana OX=3702 GN=At1g11300 PE=2 SV=1
Soltu.DM.04G037480.1	0.743452342851594	0.00558192119358395	No Hit Found
Soltu.DM.10G005340.1	0.742673886169675	0.00565899282654301	Calcium-binding(3)	KIC(1)	Calcium-binding protein KIC OS=Arabidopsis thaliana OX=3702 GN=KIC PE=1 SV=2	Calcium-binding protein KRP1 OS=Arabidopsis thaliana OX=3702 GN=KRP1 PE=2 SV=1	Calcium-binding protein PBP1 OS=Arabidopsis thaliana OX=3702 GN=PBP1 PE=1 SV=1	Calmodulin-like protein 9 OS=Arabidopsis thaliana OX=3702 GN=CML9 PE=1 SV=1
Soltu.DM.08G014690.1	0.742382677382579	0.00568802922191603	Monoglyceride(3)	lipase(3)	Monoglyceride lipase OS=Homo sapiens OX=9606 GN=MGLL PE=1 SV=2	Monoglyceride lipase OS=Mus musculus OX=10090 GN=Mgll PE=1 SV=1	Monoglyceride lipase OS=Rattus norvegicus OX=10116 GN=Mgll PE=1 SV=1
Soltu.DM.01G020300.1	0.740672756051044	0.00586079596487149	COBRA-like(9)	11(1)	COBRA-like protein 7 OS=Arabidopsis thaliana OX=3702 GN=COBL7 PE=2 SV=2	COBRA-like protein 8 OS=Arabidopsis thaliana OX=3702 GN=COBL8 PE=2 SV=1	COBRA-like protein 9 OS=Arabidopsis thaliana OX=3702 GN=COBL9 PE=2 SV=1	COBRA-like protein 10 OS=Arabidopsis thaliana OX=3702 GN=COBL10 PE=1 SV=1	COBRA-like protein 11 OS=Arabidopsis thaliana OX=3702 GN=COBL11 PE=2 SV=2	COBRA-like protein 2 OS=Arabidopsis thaliana OX=3702 GN=COBL2 PE=2 SV=2
Soltu.DM.06G000140.1	0.739966387267542	0.00593330731275803	factor(5)	bZIP(4)	bZIP transcription factor 53 OS=Arabidopsis thaliana OX=3702 GN=BZIP53 PE=1 SV=1	bZIP transcription factor 44 OS=Arabidopsis thaliana OX=3702 GN=BZIP44 PE=1 SV=1	bZIP transcription factor 11 OS=Arabidopsis thaliana OX=3702 GN=BZIP11 PE=1 SV=1	bZIP transcription factor 2 OS=Arabidopsis thaliana OX=3702 GN=BZIP2 PE=1 SV=1	Basic leucine zipper 8 OS=Arabidopsis thaliana OX=3702 GN=BZIP8 PE=1 SV=1	Transcription factor HBP-1a OS=Triticum aestivum OX=4565 PE=2 SV=1
Soltu.DM.08G022860.1	0.739711438872448	0.00595964384012892	No Hit Found
Soltu.DM.02G034250.1	0.738710607213294	0.00606388269940256	Peroxidase(10)	55(1)	Peroxidase 51 OS=Arabidopsis thaliana OX=3702 GN=PER51 PE=2 SV=1	Peroxidase 55 OS=Arabidopsis thaliana OX=3702 GN=PER55 PE=1 SV=1	Peroxidase 16 OS=Arabidopsis thaliana OX=3702 GN=PER16 PE=1 SV=2	Peroxidase 45 OS=Arabidopsis thaliana OX=3702 GN=PER45 PE=1 SV=1	Peroxidase 50 OS=Arabidopsis thaliana OX=3702 GN=PER50 PE=1 SV=1	Peroxidase 73 OS=Arabidopsis thaliana OX=3702 GN=PER73 PE=1 SV=1
Soltu.DM.06G024270.1	0.733036166479795	0.00668105489436064	WRKY(10)	transcription(10)	Probable WRKY transcription factor 40 OS=Arabidopsis thaliana OX=3702 GN=WRKY40 PE=1 SV=1	WRKY transcription factor 18 OS=Arabidopsis thaliana OX=3702 GN=WRKY18 PE=1 SV=2	WRKY transcription factor WRKY76 OS=Oryza sativa subsp. indica OX=39946 GN=WRKY76 PE=2 SV=1	WRKY transcription factor WRKY76 OS=Oryza sativa subsp. japonica OX=39947 GN=WRKY76 PE=2 SV=1	Probable WRKY transcription factor 60 OS=Arabidopsis thaliana OX=3702 GN=WRKY60 PE=1 SV=1	WRKY transcription factor WRKY28 OS=Oryza sativa subsp. japonica OX=39947 GN=WRKY28 PE=2 SV=2
Soltu.DM.12G023960.1	0.732704158619911	0.00671856971288318	oxidase(6)	Polyamine(5)	Polyamine oxidase 2 OS=Arabidopsis thaliana OX=3702 GN=PAO2 PE=1 SV=1	Polyamine oxidase 3 OS=Arabidopsis thaliana OX=3702 GN=PAO3 PE=1 SV=1	Polyamine oxidase 3 OS=Oryza sativa subsp. japonica OX=39947 GN=PAO3 PE=1 SV=2	Polyamine oxidase 5 OS=Oryza sativa subsp. japonica OX=39947 GN=PAO5 PE=1 SV=1	Probable polyamine oxidase 4 OS=Arabidopsis thaliana OX=3702 GN=PAO4 PE=1 SV=1	Polyamine oxidase 4 OS=Oryza sativa subsp. japonica OX=39947 GN=PAO4 PE=1 SV=1
Soltu.DM.03G012090.1	0.732011997679312	0.00679728802656008	No Hit Found
Soltu.DM.03G016750.1	0.730469651815111	0.00697518553202243	Dehydration-responsive(10)	element-binding(10)	Dehydration-responsive element-binding protein 1A OS=Arabidopsis thaliana OX=3702 GN=DREB1A PE=1 SV=2	Dehydration-responsive element-binding protein 1B OS=Arabidopsis thaliana OX=3702 GN=DREB1B PE=1 SV=2	Dehydration-responsive element-binding protein 1C OS=Arabidopsis thaliana OX=3702 GN=DREB1C PE=1 SV=2	Dehydration-responsive element-binding protein 1D OS=Arabidopsis thaliana OX=3702 GN=DREB1D PE=2 SV=1	Dehydration-responsive element-binding protein 1E OS=Arabidopsis thaliana OX=3702 GN=DREB1E PE=2 SV=1	Dehydration-responsive element-binding protein 1F OS=Arabidopsis thaliana OX=3702 GN=DREB1F PE=2 SV=1
Soltu.DM.12G006830.1	0.729264797847246	0.00711656873789099	No Hit Found
Soltu.DM.01G046720.1	0.728235162657352	0.00723908499608692	No Hit Found
Soltu.DM.03G036690.1	0.727456674820031	0.00733276198923525	No Hit Found
Soltu.DM.08G028830.1	0.724137338909815	0.00774241725357292	No Hit Found
Soltu.DM.04G012040.1	0.713509030253988	0.00916996537257605	calcium-binding(5)	Calmodulin-like(4)	Probable calcium-binding protein CML35 OS=Arabidopsis thaliana OX=3702 GN=CML35 PE=2 SV=2	Probable calcium-binding protein CML36 OS=Arabidopsis thaliana OX=3702 GN=CML36 PE=2 SV=1	Calcium-binding allergen Ole e 8 OS=Olea europaea OX=4146 PE=1 SV=1	Calmodulin-like protein 3 OS=Arabidopsis thaliana OX=3702 GN=CML3 PE=2 SV=1	Calmodulin-like protein 2 OS=Arabidopsis thaliana OX=3702 GN=CML2 PE=2 SV=1	Probable calcium-binding protein CML28 OS=Oryza sativa subsp. japonica OX=39947 GN=CML28 PE=2 SV=1
Soltu.DM.11G014280.1	0.713066570732759	0.00923336408089819	UPF0496(10)	At5g66670(1)	UPF0496 protein At2g18630 OS=Arabidopsis thaliana OX=3702 GN=At2g18630 PE=2 SV=3	UPF0496 protein At5g66675 OS=Arabidopsis thaliana OX=3702 GN=At5g66675 PE=2 SV=1	UPF0496 protein 1 OS=Oryza sativa subsp. indica OX=39946 GN=OsI_010151 PE=2 SV=1	UPF0496 protein 1 OS=Oryza sativa subsp. japonica OX=39947 GN=Os03g0199100 PE=2 SV=1	UPF0496 protein At4g34320 OS=Arabidopsis thaliana OX=3702 GN=At4g34320 PE=2 SV=1	Putative UPF0496 protein 5 OS=Oryza sativa subsp. indica OX=39946 GN=OsI_032118 PE=3 SV=1
Soltu.DM.02G026800.1	0.711889682751593	0.00940358836360752	Polcalcin(5)	calcium-binding(3)	Calcium-binding allergen Ole e 8 OS=Olea europaea OX=4146 PE=1 SV=1	Polcalcin Cup a 4 OS=Hesperocyparis arizonica OX=49011 PE=1 SV=1	Probable calcium-binding protein CML10 OS=Oryza sativa subsp. japonica OX=39947 GN=CML10 PE=2 SV=1	Probable calcium-binding protein CML18 OS=Oryza sativa subsp. japonica OX=39947 GN=CML18 PE=2 SV=1	Polcalcin Syr v 3 OS=Syringa vulgaris OX=34270 GN=SYRV3 PE=1 SV=1	Polcalcin Jun o 2 OS=Juniperus oxycedrus OX=69008 PE=1 SV=2
Soltu.DM.01G024580.1	0.711262632511145	0.0094952342682162	No Hit Found
Soltu.DM.10G018650.1	0.710893376169335	0.00954951308977574	kinase(8)	serine/threonine-protein(4)	Serine/threonine-protein kinase PBL34 OS=Arabidopsis thaliana OX=3702 GN=PBL34 PE=1 SV=1	Serine/threonine-protein kinase PBL36 OS=Arabidopsis thaliana OX=3702 GN=PBL36 PE=1 SV=2	Serine/threonine-protein kinase PBL35 OS=Arabidopsis thaliana OX=3702 GN=PBL35 PE=1 SV=1	Probable serine/threonine-protein kinase PBL17 OS=Arabidopsis thaliana OX=3702 GN=PBL17 PE=1 SV=1	Probable serine/threonine-protein kinase PBL16 OS=Arabidopsis thaliana OX=3702 GN=PBL16 PE=1 SV=1	Protein STRUBBELIG-RECEPTOR FAMILY 5 OS=Arabidopsis thaliana OX=3702 GN=SRF5 PE=1 SV=1
Soltu.DM.03G029710.1	0.704845502530132	0.0104718365747964	No Hit Found
Soltu.DM.08G024170.1	0.703825740428538	0.0106336510684682	factor(10)	Ethylene-responsive(9)	Ethylene-responsive transcription factor 5 OS=Nicotiana tabacum OX=4097 GN=ERF5 PE=2 SV=1	Ethylene-responsive transcription factor 5 OS=Arabidopsis thaliana OX=3702 GN=ERF5 PE=2 SV=1	Ethylene-responsive transcription factor 6 OS=Arabidopsis thaliana OX=3702 GN=ERF6 PE=1 SV=2	Ethylene-responsive transcription factor 5 OS=Nicotiana sylvestris OX=4096 GN=ERF5 PE=2 SV=1	Ethylene-responsive transcription factor ERF104 OS=Arabidopsis thaliana OX=3702 GN=ERF104 PE=1 SV=1	Ethylene-responsive transcription factor ERF105 OS=Arabidopsis thaliana OX=3702 GN=ERF105 PE=2 SV=1
Soltu.DM.04G002380.1	0.702969593087248	0.0107709327420889	ubiquitin-protein(2)	ligase(2)	E3 ubiquitin-protein ligase RHA2A OS=Arabidopsis thaliana OX=3702 GN=RHA2A PE=1 SV=1	E3 ubiquitin-protein ligase RHA2B OS=Arabidopsis thaliana OX=3702 GN=RHA2B PE=1 SV=2
Soltu.DM.12G001480.1	0.700812620541818	0.011122637636657	No Hit Found
Soltu.DM.08G027150.1	0.696745785100054	0.011808863132811	RHOMBOID-like(8)	Inactive(3)	RHOMBOID-like protein 2 OS=Arabidopsis thaliana OX=3702 GN=RBL2 PE=1 SV=1	RHOMBOID-like protein 3 OS=Arabidopsis thaliana OX=3702 GN=RBL3 PE=2 SV=1	RHOMBOID-like protein 1 OS=Arabidopsis thaliana OX=3702 GN=RBL1 PE=2 SV=1	RHOMBOID-like protein 6, mitochondrial OS=Arabidopsis thaliana OX=3702 GN=RBL6 PE=2 SV=1	RHOMBOID-like protein 4 OS=Arabidopsis thaliana OX=3702 GN=RBL4 PE=2 SV=1	RHOMBOID-like protein 7 OS=Arabidopsis thaliana OX=3702 GN=RBL7 PE=3 SV=1
Soltu.DM.10G018090.1	0.695601655589965	0.0120074543979015	EXORDIUM-like(4)		Protein EXORDIUM-like 5 OS=Arabidopsis thaliana OX=3702 GN=EXL5 PE=2 SV=1	Protein EXORDIUM-like 3 OS=Arabidopsis thaliana OX=3702 GN=EXL3 PE=2 SV=1	Protein EXORDIUM-like 7 OS=Arabidopsis thaliana OX=3702 GN=EXL7 PE=2 SV=2	Protein EXORDIUM-like 6 OS=Arabidopsis thaliana OX=3702 GN=EXL6 PE=3 SV=1
Soltu.DM.06G029430.1	0.694899729078224	0.0121305094643896	NDR1/HIN1-like(7)	12(1)	NDR1/HIN1-like protein 1 OS=Arabidopsis thaliana OX=3702 GN=NHL1 PE=2 SV=1	NDR1/HIN1-like protein 12 OS=Arabidopsis thaliana OX=3702 GN=NHL12 PE=2 SV=1	NDR1/HIN1-like protein 26 OS=Arabidopsis thaliana OX=3702 GN=NHL26 PE=2 SV=1	NDR1/HIN1-like protein 10 OS=Arabidopsis thaliana OX=3702 GN=NHL10 PE=2 SV=1	NDR1/HIN1-like protein 3 OS=Arabidopsis thaliana OX=3702 GN=NHL3 PE=1 SV=1	NDR1/HIN1-like protein 6 OS=Arabidopsis thaliana OX=3702 GN=NHL6 PE=1 SV=1
Soltu.DM.01G021450.1	0.694135703861333	0.0122655106539154	finger(9)	RING-H2(9)	RING-H2 finger protein ATL2 OS=Arabidopsis thaliana OX=3702 GN=ATL2 PE=2 SV=2	RING-H2 finger protein ATL5 OS=Arabidopsis thaliana OX=3702 GN=ATL5 PE=2 SV=1	RING-H2 finger protein ATL64 OS=Arabidopsis thaliana OX=3702 GN=ATL64 PE=2 SV=1	RING-H2 finger protein ATL17 OS=Arabidopsis thaliana OX=3702 GN=ATL17 PE=2 SV=2	RING-H2 finger protein ATL3 OS=Arabidopsis thaliana OX=3702 GN=ATL3 PE=2 SV=1	RING-H2 finger protein ATL60 OS=Arabidopsis thaliana OX=3702 GN=ATL60 PE=2 SV=1
Soltu.DM.04G030530.1	0.68999664144216	0.0130163085107732	Esterase(6)	OVCA2(3)	Rhodanese-like domain-containing protein 6 OS=Arabidopsis thaliana OX=3702 GN=STR6 PE=2 SV=1	Esterase CG5412 OS=Drosophila melanogaster OX=7227 GN=CG5412 PE=2 SV=1	Dihydrofolate reductase OS=Schizosaccharomyces pombe (strain 972 / ATCC 24843) OX=284812 GN=dfr1 PE=2 SV=2	Uncharacterized hydrolase C22A12.06c OS=Schizosaccharomyces pombe (strain 972 / ATCC 24843) OX=284812 GN=SPAC22A12.06c PE=3 SV=1	Esterase GA18864 OS=Drosophila pseudoobscura pseudoobscura OX=46245 GN=GA18864 PE=3 SV=1	Family of serine hydrolases 3 OS=Saccharomyces cerevisiae (strain ATCC 204508 / S288c) OX=559292 GN=FSH3 PE=2 SV=1
Soltu.DM.04G034810.1	0.688303945906765	0.0133329428026867	galacturonosyltransferase-like(10)	10(1)	Probable galacturonosyltransferase-like 1 OS=Arabidopsis thaliana OX=3702 GN=GATL1 PE=2 SV=1	Probable galacturonosyltransferase-like 2 OS=Arabidopsis thaliana OX=3702 GN=GATL2 PE=2 SV=1	Probable galacturonosyltransferase-like 7 OS=Arabidopsis thaliana OX=3702 GN=GATL7 PE=2 SV=1	Probable galacturonosyltransferase-like 6 OS=Arabidopsis thaliana OX=3702 GN=GATL6 PE=2 SV=1	Probable galacturonosyltransferase-like 3 OS=Arabidopsis thaliana OX=3702 GN=GATL3 PE=2 SV=1	Probable galacturonosyltransferase-like 10 OS=Arabidopsis thaliana OX=3702 GN=GATL10 PE=2 SV=1
Soltu.DM.01G023490.1	0.687470255769422	0.0134909680702308	No Hit Found
Soltu.DM.12G005060.1	0.686267226065216	0.0137214354810846	Uncharacterized(1)	At1g76070(1)	Uncharacterized protein At1g76070 OS=Arabidopsis thaliana OX=3702 GN=At1g76070 PE=1 SV=1
Soltu.DM.01G024570.1	0.685785648658276	0.0138145027152546	No Hit Found
Soltu.DM.10G005730.1	0.683160297451448	0.0143300856037559	enzyme(10)	Ubiquitin-conjugating(9)	Ubiquitin-conjugating enzyme E2 28 OS=Arabidopsis thaliana OX=3702 GN=UBC28 PE=1 SV=1	Ubiquitin-conjugating enzyme E2-17 kDa OS=Solanum lycopersicum OX=4081 PE=2 SV=1	Ubiquitin-conjugating enzyme E2 10 OS=Arabidopsis thaliana OX=3702 GN=UBC10 PE=1 SV=1	Ubiquitin-conjugating enzyme E2 5B OS=Oryza sativa subsp. japonica OX=39947 GN=UBC5B PE=2 SV=1	SUMO-conjugating enzyme UBC9 OS=Arabidopsis thaliana OX=3702 GN=UBC9 PE=1 SV=1	Ubiquitin-conjugating enzyme E2 8 OS=Arabidopsis thaliana OX=3702 GN=UBC8 PE=1 SV=1
Soltu.DM.03G016740.1	0.68307465979512	0.0143471392097975	Dehydration-responsive(10)	element-binding(10)	Dehydration-responsive element-binding protein 1A OS=Arabidopsis thaliana OX=3702 GN=DREB1A PE=1 SV=2	Dehydration-responsive element-binding protein 1B OS=Arabidopsis thaliana OX=3702 GN=DREB1B PE=1 SV=2	Dehydration-responsive element-binding protein 1D OS=Arabidopsis thaliana OX=3702 GN=DREB1D PE=2 SV=1	Dehydration-responsive element-binding protein 1C OS=Arabidopsis thaliana OX=3702 GN=DREB1C PE=1 SV=2	Dehydration-responsive element-binding protein 1F OS=Arabidopsis thaliana OX=3702 GN=DREB1F PE=2 SV=1	Dehydration-responsive element-binding protein 1E OS=Arabidopsis thaliana OX=3702 GN=DREB1E PE=2 SV=1
Soltu.DM.12G002210.1	0.683013466133699	0.0143593342865218	No Hit Found
Soltu.DM.05G000240.1	0.682397617714487	0.0144824907751323	No Hit Found
Soltu.DM.02G013830.1	0.6804346312781	0.0148802481616165	3-oxoacyl-[acyl-carrier-protein](10)	synthase(10)	3-oxoacyl-[acyl-carrier-protein] synthase I, chloroplastic OS=Arabidopsis thaliana OX=3702 GN=KAS1 PE=1 SV=2	3-oxoacyl-[acyl-carrier-protein] synthase I, chloroplastic OS=Hordeum vulgare OX=4513 GN=KAS12 PE=1 SV=1	3-oxoacyl-[acyl-carrier-protein] synthase II, chloroplastic OS=Arabidopsis thaliana OX=3702 GN=KAS2 PE=1 SV=1	3-oxoacyl-[acyl-carrier-protein] synthase 2 OS=Vibrio cholerae serotype O1 (strain ATCC 39315 / El Tor Inaba N16961) OX=243277 GN=fabF PE=1 SV=3	3-oxoacyl-[acyl-carrier-protein] synthase 2 OS=Synechocystis sp. (strain PCC 6803 / Kazusa) OX=1111708 GN=fabF PE=1 SV=1	3-oxoacyl-[acyl-carrier-protein] synthase 2 OS=Escherichia coli O157:H7 OX=83334 GN=fabF PE=3 SV=2
Soltu.DM.02G029410.1	0.678281656026092	0.0153256981372624	resistance(6)	disease(4)	Probable disease resistance protein At5g66900 OS=Arabidopsis thaliana OX=3702 GN=At5g66900 PE=1 SV=1	Probable disease resistance protein At5g66910 OS=Arabidopsis thaliana OX=3702 GN=At5g66910 PE=2 SV=1	Probable disease resistance protein At4g33300 OS=Arabidopsis thaliana OX=3702 GN=At4g33300 PE=2 SV=3	Disease resistance protein ADR1 OS=Arabidopsis thaliana OX=3702 GN=ADR1 PE=2 SV=2	Putative disease resistance protein At5g47280 OS=Arabidopsis thaliana OX=3702 GN=At5g47280 PE=3 SV=1	Protein DA1-related 5 OS=Arabidopsis thaliana OX=3702 GN=DAR5 PE=2 SV=2
Soltu.DM.02G032340.1	0.678081171083326	0.0153676723450634	chloroplastic(2)	recognition(2)	Signal recognition particle 43 kDa protein, chloroplastic OS=Arabidopsis thaliana OX=3702 GN=CAO PE=1 SV=2	Probable signal recognition particle 43 kDa protein, chloroplastic OS=Oryza sativa subsp. japonica OX=39947 GN=Os03g0131900 PE=2 SV=1
Soltu.DM.05G022590.1	0.677771209064024	0.0154327335684746	finger(10)	domain-containing(10)	Zinc finger CCCH domain-containing protein 29 OS=Arabidopsis thaliana OX=3702 GN=At2g40140 PE=1 SV=1	Zinc finger CCCH domain-containing protein 66 OS=Arabidopsis thaliana OX=3702 GN=At5g58620 PE=2 SV=1	Zinc finger CCCH domain-containing protein 47 OS=Arabidopsis thaliana OX=3702 GN=At3g55980 PE=2 SV=1	Zinc finger CCCH domain-containing protein 24 OS=Oryza sativa subsp. japonica OX=39947 GN=Os03g0698800 PE=2 SV=1	Zinc finger CCCH domain-containing protein 30 OS=Arabidopsis thaliana OX=3702 GN=At2g41900 PE=1 SV=2	Zinc finger CCCH domain-containing protein 56 OS=Arabidopsis thaliana OX=3702 GN=At5g12850 PE=2 SV=1
Soltu.DM.03G014050.1	0.676954077144207	0.0156052219951093	Transcription(10)	factor(10)	Transcription factor MYB14 OS=Arabidopsis thaliana OX=3702 GN=MYB14 PE=2 SV=1	Transcription factor MYB15 OS=Arabidopsis thaliana OX=3702 GN=MYB15 PE=1 SV=1	Transcription factor MYB102 OS=Arabidopsis thaliana OX=3702 GN=MYB102 PE=2 SV=1	Transcription factor MYB63 OS=Arabidopsis thaliana OX=3702 GN=MYB63 PE=1 SV=1	Transcription factor MYB74 OS=Arabidopsis thaliana OX=3702 GN=MYB74 PE=2 SV=1	Transcription factor MYB13 OS=Arabidopsis thaliana OX=3702 GN=MYB13 PE=1 SV=1
Soltu.DM.03G018700.1	0.675571797168036	0.0159002321245549	GEM-like(7)	GLABRA2(1)	GEM-like protein 4 OS=Arabidopsis thaliana OX=3702 GN=At5g08350 PE=2 SV=1	Putative GEM-like protein 8 OS=Arabidopsis thaliana OX=3702 GN=At5g23370 PE=3 SV=1	GEM-like protein 6 OS=Arabidopsis thaliana OX=3702 GN=At5g23350 PE=2 SV=2	GEM-like protein 7 OS=Arabidopsis thaliana OX=3702 GN=At5g23360 PE=2 SV=1	GEM-like protein 5 OS=Arabidopsis thaliana OX=3702 GN=At5g13200 PE=1 SV=1	GEM-like protein 1 OS=Arabidopsis thaliana OX=3702 GN=FIP1 PE=1 SV=1
Soltu.DM.12G010030.1	0.673961017510936	0.0162491619074334	NADP-dependent(10)	malic(10)	NADP-dependent malic enzyme, chloroplastic (Fragment) OS=Solanum lycopersicum OX=4081 PE=2 SV=1	NADP-dependent malic enzyme, chloroplastic OS=Flaveria pringlei OX=4226 GN=MODA PE=2 SV=1	NADP-dependent malic enzyme 4, chloroplastic OS=Arabidopsis thaliana OX=3702 GN=NADP-ME4 PE=1 SV=1	NADP-dependent malic enzyme, chloroplastic OS=Flaveria trinervia OX=4227 GN=MOD1 PE=2 SV=1	NADP-dependent malic enzyme OS=Vitis vinifera OX=29760 PE=2 SV=1	NADP-dependent malic enzyme OS=Phaseolus vulgaris OX=3885 GN=ME1 PE=2 SV=1
Soltu.DM.01G032300.1	0.671241673427576	0.0168509586195078	BON1-associated(2)		BON1-associated protein 2 OS=Arabidopsis thaliana OX=3702 GN=BAP2 PE=1 SV=1	BON1-associated protein 1 OS=Arabidopsis thaliana OX=3702 GN=BAP1 PE=1 SV=1
Soltu.DM.08G017890.1	0.666305531302599	0.0179849305100167	decarboxylase(10)	Histidine(6)	Histidine decarboxylase OS=Solanum lycopersicum OX=4081 GN=HDC PE=2 SV=1	Serine decarboxylase OS=Arabidopsis thaliana OX=3702 GN=SDC PE=1 SV=1	Serine decarboxylase 1 OS=Oryza sativa subsp. japonica OX=39947 GN=SDC1 PE=3 SV=1	Serine decarboxylase 2 OS=Oryza sativa subsp. japonica OX=39947 GN=Os10g0105700 PE=2 SV=1	Serine decarboxylase 3 OS=Oryza sativa subsp. japonica OX=39947 GN=LOC_Os04g04640 PE=3 SV=2	Histidine decarboxylase OS=Morganella morganii OX=582 GN=hdc PE=1 SV=2
Soltu.DM.02G022700.1	0.665280726543336	0.0182271943031438	Catalase(8)	isozyme(6)	Catalase isozyme 2 OS=Solanum lycopersicum OX=4081 GN=CAT2 PE=2 SV=1	Catalase isozyme 1 (Fragment) OS=Nicotiana plumbaginifolia OX=4092 GN=CAT1 PE=2 SV=1	Catalase isozyme 2 OS=Gossypium hirsutum OX=3635 GN=CAT2 PE=2 SV=1	Catalase-2 OS=Arabidopsis thaliana OX=3702 GN=CAT2 PE=1 SV=3	Catalase isozyme 1 OS=Gossypium hirsutum OX=3635 GN=CAT1 PE=2 SV=2	Catalase OS=Soldanella alpina OX=66308 PE=2 SV=1
Soltu.DM.01G007760.1	0.664168948086705	0.0184927131815881	calcium-binding(6)	Calmodulin(2)	Probable calcium-binding protein CML16 OS=Arabidopsis thaliana OX=3702 GN=CML16 PE=2 SV=2	Probable calcium-binding protein CML14 OS=Oryza sativa subsp. japonica OX=39947 GN=CML14 PE=2 SV=1	Probable calcium-binding protein CML11 OS=Oryza sativa subsp. japonica OX=39947 GN=CML11 PE=2 SV=1	Probable calcium-binding protein CML17 OS=Arabidopsis thaliana OX=3702 GN=CML17 PE=2 SV=1	Probable calcium-binding protein CML15 OS=Arabidopsis thaliana OX=3702 GN=CML15 PE=2 SV=1	Probable calcium-binding protein CML18 OS=Arabidopsis thaliana OX=3702 GN=CML18 PE=1 SV=1
Soltu.DM.09G006840.1	0.663671618563214	0.0186123994529635	NDR1/HIN1-like(4)	13(1)	NDR1/HIN1-like protein 13 OS=Arabidopsis thaliana OX=3702 GN=NHL13 PE=2 SV=1	NDR1/HIN1-like protein 6 OS=Arabidopsis thaliana OX=3702 GN=NHL6 PE=1 SV=1	NDR1/HIN1-like protein 3 OS=Arabidopsis thaliana OX=3702 GN=NHL3 PE=1 SV=1	NDR1/HIN1-like protein 10 OS=Arabidopsis thaliana OX=3702 GN=NHL10 PE=2 SV=1
Soltu.DM.10G027620.1	0.662426470235563	0.0189145407966577	calcium-binding(8)	CML35(1)	Probable calcium-binding protein CML35 OS=Arabidopsis thaliana OX=3702 GN=CML35 PE=2 SV=2	Probable calcium-binding protein CML36 OS=Arabidopsis thaliana OX=3702 GN=CML36 PE=2 SV=1	Probable calcium-binding protein CML25 OS=Arabidopsis thaliana OX=3702 GN=CML25 PE=2 SV=1	Probable calcium-binding protein CML27 OS=Arabidopsis thaliana OX=3702 GN=CML27 PE=1 SV=1	Probable calcium-binding protein CML16 OS=Oryza sativa subsp. japonica OX=39947 GN=CML16 PE=2 SV=1	Calmodulin-like protein 30 OS=Arabidopsis thaliana OX=3702 GN=CML30 PE=2 SV=1
Soltu.DM.01G038300.1	0.662084902001494	0.0189980475622931	finger(6)	RING-H2(6)	E3 ubiquitin-protein ligase ATL6 OS=Arabidopsis thaliana OX=3702 GN=ATL6 PE=1 SV=2	E3 ubiquitin-protein ligase ATL31 OS=Arabidopsis thaliana OX=3702 GN=ATL31 PE=1 SV=2	RING-H2 finger protein ATL11 OS=Arabidopsis thaliana OX=3702 GN=ATL11 PE=2 SV=2	E3 ubiquitin-protein ligase ATL9 OS=Arabidopsis thaliana OX=3702 GN=ATL9 PE=1 SV=1	E3 ubiquitin-protein ligase ATL15 OS=Arabidopsis thaliana OX=3702 GN=ATL15 PE=1 SV=1	RING-H2 finger protein ATL34 OS=Arabidopsis thaliana OX=3702 GN=ATL34 PE=2 SV=1
Soltu.DM.10G002060.1	0.661903905561342	0.0190424068373386	Calcium-binding(3)	KIC(1)	Calcium-binding protein KRP1 OS=Arabidopsis thaliana OX=3702 GN=KRP1 PE=2 SV=1	Calcium-binding protein PBP1 OS=Arabidopsis thaliana OX=3702 GN=PBP1 PE=1 SV=1	Calcium-binding protein KIC OS=Arabidopsis thaliana OX=3702 GN=KIC PE=1 SV=2
Soltu.DM.11G009980.1	0.661326356851356	0.0191844613421875	kinase(10)	receptor-like(8)	Leucine-rich repeat receptor-like tyrosine-protein kinase PXC3 OS=Arabidopsis thaliana OX=3702 GN=PXC3 PE=2 SV=1	Probable leucine-rich repeat receptor-like protein kinase At5g63930 OS=Arabidopsis thaliana OX=3702 GN=At5g63930 PE=1 SV=1	Probable leucine-rich repeat receptor-like protein kinase At2g33170 OS=Arabidopsis thaliana OX=3702 GN=At2g33170 PE=2 SV=1	Leucine-rich repeat receptor-like serine/threonine-protein kinase At1g17230 OS=Arabidopsis thaliana OX=3702 GN=At1g17230 PE=1 SV=2	Leucine-rich repeat receptor-like protein kinase TDR OS=Arabidopsis thaliana OX=3702 GN=TDR PE=1 SV=1	LRR receptor-like serine/threonine-protein kinase RGI5 OS=Arabidopsis thaliana OX=3702 GN=RGI5 PE=1 SV=2
Soltu.DM.09G024960.1	0.660570714857637	0.0193714883849471	No Hit Found
Soltu.DM.07G002570.1	0.660169965915883	0.0194712159981847	No Hit Found
Soltu.DM.02G026570.1	0.659411948191375	0.0196608767502247	No Hit Found
Soltu.DM.07G018520.1	0.659407877192533	0.0196618989700486	Calcium-binding(3)	KIC(1)	Calcium-binding protein KRP1 OS=Arabidopsis thaliana OX=3702 GN=KRP1 PE=2 SV=1	Calcium-binding protein PBP1 OS=Arabidopsis thaliana OX=3702 GN=PBP1 PE=1 SV=1	Calcium-binding protein KIC OS=Arabidopsis thaliana OX=3702 GN=KIC PE=1 SV=2
Soltu.DM.08G030140.1	0.659250920303297	0.0197013401635865	acid(4)	inactive(4)	Probable inactive purple acid phosphatase 27 OS=Arabidopsis thaliana OX=3702 GN=PAP27 PE=2 SV=1	Probable inactive purple acid phosphatase 24 OS=Arabidopsis thaliana OX=3702 GN=PAP24 PE=2 SV=1	Probable inactive purple acid phosphatase 1 OS=Arabidopsis thaliana OX=3702 GN=PAP1 PE=2 SV=1	Nucleotide pyrophosphatase/phosphodiesterase (Fragments) OS=Hordeum vulgare OX=4513 GN=npp PE=1 SV=2	Probable inactive purple acid phosphatase 2 OS=Arabidopsis thaliana OX=3702 GN=PAP2 PE=2 SV=1
Soltu.DM.09G006270.1	0.658981746506536	0.019769114544147	phosphate(1)	Dolichyldiphosphatase(1)	Lipid phosphate phosphatase gamma OS=Arabidopsis thaliana OX=3702 GN=LPPG PE=1 SV=1	Dolichyldiphosphatase 1 OS=Dictyostelium discoideum OX=44689 GN=dolpp1 PE=3 SV=1
Soltu.DM.12G007810.1	0.656995096619732	0.0202746070695606	F-box(5)	PP2-A13(1)	F-box protein PP2-A13 OS=Arabidopsis thaliana OX=3702 GN=PP2A13 PE=1 SV=1	F-box protein PP2-A12 OS=Arabidopsis thaliana OX=3702 GN=P2A12 PE=2 SV=1	F-box protein PP2-A11 OS=Arabidopsis thaliana OX=3702 GN=PP2A11 PE=1 SV=1	F-box protein PP2-A14 OS=Arabidopsis thaliana OX=3702 GN=PP2A14 PE=1 SV=1	F-box protein PP2-A15 OS=Arabidopsis thaliana OX=3702 GN=PP2A15 PE=2 SV=1
Soltu.DM.01G007800.1	0.656332954120966	0.0204451632470741	No Hit Found
Soltu.DM.04G029170.1	0.655011977291555	0.0207885488337006	transcription(10)	Ethylene-responsive(10)	Ethylene-responsive transcription factor RAP2-4 OS=Arabidopsis thaliana OX=3702 GN=RAP2-4 PE=1 SV=1	Ethylene-responsive transcription factor RAP2-13 OS=Arabidopsis thaliana OX=3702 GN=RAP2-13 PE=1 SV=1	Ethylene-responsive transcription factor ERF060 OS=Arabidopsis thaliana OX=3702 GN=ERF060 PE=1 SV=1	Ethylene-responsive transcription factor ERF055 OS=Arabidopsis thaliana OX=3702 GN=ERF055 PE=2 SV=1	Ethylene-responsive transcription factor ERF056 OS=Arabidopsis thaliana OX=3702 GN=ERF056 PE=2 SV=1	Ethylene-responsive transcription factor ERF057 OS=Arabidopsis thaliana OX=3702 GN=ERF057 PE=2 SV=1
Soltu.DM.08G000700.1	0.65338843838477	0.0212163252206979	glycosyltransferase(6)	beta-1,4-xylosyltransferase(2)	Probable glycosyltransferase At5g03795 OS=Arabidopsis thaliana OX=3702 GN=At5g03795 PE=3 SV=2	Probable glycosyltransferase At5g25310 OS=Arabidopsis thaliana OX=3702 GN=At5g25310 PE=3 SV=2	Probable glycosyltransferase At3g07620 OS=Arabidopsis thaliana OX=3702 GN=At3g07620 PE=3 SV=1	Probable glycosyltransferase At5g20260 OS=Arabidopsis thaliana OX=3702 GN=At5g20260 PE=3 SV=3	Probable glycosyltransferase At5g11130 OS=Arabidopsis thaliana OX=3702 GN=At5g11130/At5g11120 PE=3 SV=2	Xylogalacturonan beta-1,3-xylosyltransferase OS=Arabidopsis thaliana OX=3702 GN=XGD1 PE=1 SV=2
Soltu.DM.04G030070.1	0.653370305112856	0.0212211389807475	EXORDIUM-like(5)	PHOSPHATE-INDUCED(2)	Protein PHOSPHATE-INDUCED 1 OS=Nicotiana tabacum OX=4097 GN=PHI-1 PE=2 SV=1	Protein EXORDIUM OS=Arabidopsis thaliana OX=3702 GN=EXO PE=2 SV=1	Protein EXORDIUM-like 1 OS=Arabidopsis thaliana OX=3702 GN=EXL1 PE=2 SV=1	Protein PHOSPHATE-INDUCED 1 homolog OS=Oryza sativa subsp. japonica OX=39947 GN=PHI-1 PE=2 SV=1	Protein EXORDIUM-like 2 OS=Arabidopsis thaliana OX=3702 GN=EXL2 PE=2 SV=1	Protein EXORDIUM-like 4 OS=Arabidopsis thaliana OX=3702 GN=EXL4 PE=2 SV=1
Soltu.DM.04G030030.1	0.650969766428231	0.0218654584014324	EXORDIUM-like(3)	PHOSPHATE-INDUCED(2)	Protein PHOSPHATE-INDUCED 1 OS=Nicotiana tabacum OX=4097 GN=PHI-1 PE=2 SV=1	Protein EXORDIUM OS=Arabidopsis thaliana OX=3702 GN=EXO PE=2 SV=1	Protein EXORDIUM-like 1 OS=Arabidopsis thaliana OX=3702 GN=EXL1 PE=2 SV=1	Protein PHOSPHATE-INDUCED 1 homolog OS=Oryza sativa subsp. japonica OX=39947 GN=PHI-1 PE=2 SV=1	Protein EXORDIUM-like 2 OS=Arabidopsis thaliana OX=3702 GN=EXL2 PE=2 SV=1	Protein EXORDIUM-like 4 OS=Arabidopsis thaliana OX=3702 GN=EXL4 PE=2 SV=1
Soltu.DM.05G021160.1	0.650478171190437	0.0219991430139256	Mitochondrial(9)	carrier(6)	Mitochondrial uncoupling protein 5 OS=Arabidopsis thaliana OX=3702 GN=PUMP5 PE=2 SV=1	Mitochondrial uncoupling protein 4 OS=Arabidopsis thaliana OX=3702 GN=PUMP4 PE=2 SV=1	Mitochondrial uncoupling protein 6 OS=Arabidopsis thaliana OX=3702 GN=PUMP6 PE=2 SV=1	Probable mitochondrial 2-oxoglutarate/malate carrier protein OS=Dictyostelium discoideum OX=44689 GN=ucpC PE=3 SV=1	Mitochondrial 2-oxoglutarate/malate carrier protein OS=Caenorhabditis elegans OX=6239 GN=misc-1 PE=1 SV=2	Mitochondrial 2-oxoglutarate/malate carrier protein OS=Mus musculus OX=10090 GN=Slc25a11 PE=1 SV=3
Soltu.DM.11G003140.1	0.649127590748364	0.0223694834162279	Mitochondrial(9)	carrier(7)	Mitochondrial uncoupling protein 5 OS=Arabidopsis thaliana OX=3702 GN=PUMP5 PE=2 SV=1	Mitochondrial uncoupling protein 4 OS=Arabidopsis thaliana OX=3702 GN=PUMP4 PE=2 SV=1	Mitochondrial uncoupling protein 6 OS=Arabidopsis thaliana OX=3702 GN=PUMP6 PE=2 SV=1	Probable mitochondrial 2-oxoglutarate/malate carrier protein OS=Dictyostelium discoideum OX=44689 GN=ucpC PE=3 SV=1	Mitochondrial 2-oxoglutarate/malate carrier protein OS=Caenorhabditis elegans OX=6239 GN=misc-1 PE=1 SV=2	Mitochondrial 2-oxoglutarate/malate carrier protein OS=Bos taurus OX=9913 GN=SLC25A11 PE=1 SV=3
Soltu.DM.10G029650.1	0.649004670129216	0.0224034130181598	chloroplastic(2)	Sigma(2)	Sigma factor binding protein 1, chloroplastic OS=Arabidopsis thaliana OX=3702 GN=SIB1 PE=1 SV=1	Sigma factor binding protein 2, chloroplastic OS=Arabidopsis thaliana OX=3702 GN=SIB2 PE=1 SV=1
Soltu.DM.04G030230.1	0.647445451424239	0.0228370589655799	No Hit Found
Soltu.DM.05G020940.1	0.646582920882186	0.0230795490856336	IN(2)	protease(2)	Aspartic proteinase PCS1 OS=Arabidopsis thaliana OX=3702 GN=PCS1 PE=2 SV=1	Aspartyl protease family protein 2 OS=Arabidopsis thaliana OX=3702 GN=APF2 PE=2 SV=1	Aspartic proteinase NANA, chloroplast OS=Arabidopsis thaliana OX=3702 GN=NANA PE=1 SV=1	Protein ASPARTIC PROTEASE IN GUARD CELL 1 OS=Arabidopsis thaliana OX=3702 GN=ASPG1 PE=1 SV=1	Protein ASPARTIC PROTEASE IN GUARD CELL 2 OS=Arabidopsis thaliana OX=3702 GN=ASPG2 PE=2 SV=1	Aspartyl protease APCB1 OS=Arabidopsis thaliana OX=3702 GN=APCB1 PE=1 SV=1
Soltu.DM.08G028850.1	0.646272651913264	0.0231672334713269	factor(9)	WRKY(6)	Probable WRKY transcription factor 53 OS=Arabidopsis thaliana OX=3702 GN=WRKY53 PE=1 SV=1	Probable WRKY transcription factor 41 OS=Arabidopsis thaliana OX=3702 GN=WRKY41 PE=1 SV=2	Probable WRKY transcription factor 30 OS=Arabidopsis thaliana OX=3702 GN=WRKY30 PE=1 SV=1	Transcription factor WRKY19 OS=Oryza sativa subsp. japonica OX=39947 GN=WRKY19 PE=2 SV=1	WRKY transcription factor 55 OS=Arabidopsis thaliana OX=3702 GN=WRKY55 PE=2 SV=1	Probable WRKY transcription factor 70 OS=Arabidopsis thaliana OX=3702 GN=WRKY70 PE=1 SV=1
Soltu.DM.06G032490.1	0.644606697928375	0.0236421904295484	Uncharacterized(2)	cysteine-rich(2)	Uncharacterized protein At3g28850 OS=Arabidopsis thaliana OX=3702 GN=At3g28850 PE=4 SV=1	Uncharacterized protein At5g39865 OS=Arabidopsis thaliana OX=3702 GN=At5g39865 PE=2 SV=1	Glutaredoxin domain-containing cysteine-rich protein CG31559 OS=Drosophila melanogaster OX=7227 GN=CG31559 PE=2 SV=2	Glutaredoxin domain-containing cysteine-rich protein CG12206 OS=Drosophila melanogaster OX=7227 GN=CG12206 PE=2 SV=2
Soltu.DM.10G026330.1	0.644487256822751	0.0236765120980624	25(1)	Calmodulin-binding(1)	Calmodulin-binding protein 25 OS=Arabidopsis thaliana OX=3702 GN=CAMBP25 PE=1 SV=1
Soltu.DM.08G012570.1	0.642405593596677	0.024280510662583	No Hit Found
Soltu.DM.10G023160.1	0.642393609459442	0.0242840199154073	No Hit Found
Soltu.DM.02G026160.1	0.642150845176731	0.0243551865861319	RUST(5)	KINASE-like(5)	LEAF RUST 10 DISEASE-RESISTANCE LOCUS RECEPTOR-LIKE PROTEIN KINASE-like 1.4 OS=Arabidopsis thaliana OX=3702 GN=LRK10L-1.4 PE=2 SV=2	LEAF RUST 10 DISEASE-RESISTANCE LOCUS RECEPTOR-LIKE PROTEIN KINASE-like 1.3 OS=Arabidopsis thaliana OX=3702 GN=LRK10L-1.3 PE=2 SV=1	LEAF RUST 10 DISEASE-RESISTANCE LOCUS RECEPTOR-LIKE PROTEIN KINASE-like 1.2 OS=Arabidopsis thaliana OX=3702 GN=LRK10L-1.2 PE=2 SV=3	LEAF RUST 10 DISEASE-RESISTANCE LOCUS RECEPTOR-LIKE PROTEIN KINASE-like 1.1 OS=Arabidopsis thaliana OX=3702 GN=LRK10L-1.1 PE=2 SV=1	LEAF RUST 10 DISEASE-RESISTANCE LOCUS RECEPTOR-LIKE PROTEIN KINASE-like 1.5 OS=Arabidopsis thaliana OX=3702 GN=LRK10L-1.5 PE=3 SV=1	Probable LRR receptor-like serine/threonine-protein kinase At1g56130 OS=Arabidopsis thaliana OX=3702 GN=At1g56130 PE=2 SV=2
Soltu.DM.11G012150.1	0.641957517639783	0.0244119689459994	kinase(6)	kinase-like(4)	Serine/threonine-protein kinase-like protein CCR4 OS=Arabidopsis thaliana OX=3702 GN=CCR4 PE=1 SV=1	Putative serine/threonine-protein kinase-like protein CCR3 OS=Arabidopsis thaliana OX=3702 GN=CCR3 PE=2 SV=1	Serine/threonine-protein kinase-like protein CR4 OS=Oryza sativa subsp. japonica OX=39947 GN=CR4 PE=1 SV=1	Putative receptor protein kinase CRINKLY4 OS=Zea mays OX=4577 GN=CR4 PE=2 SV=1	Serine/threonine-protein kinase-like protein ACR4 OS=Arabidopsis thaliana OX=3702 GN=ACR4 PE=1 SV=1	Probable LRR receptor-like serine/threonine-protein kinase At1g67720 OS=Arabidopsis thaliana OX=3702 GN=At1g67720 PE=1 SV=1
Soltu.DM.09G019820.1	0.641831570961502	0.0244490124536816	Patatin-like(7)	phospholipase(2)	Probable inactive patatin-like protein 9 OS=Arabidopsis thaliana OX=3702 GN=PLP9 PE=2 SV=1	Patatin-like protein 7 OS=Arabidopsis thaliana OX=3702 GN=PLP7 PE=2 SV=1	Patatin-like protein 6 OS=Arabidopsis thaliana OX=3702 GN=PLP6 PE=1 SV=1	Patatin-like protein 8 OS=Arabidopsis thaliana OX=3702 GN=PLP8 PE=1 SV=1	Patatin-like protein 3 OS=Oryza sativa subsp. indica OX=39946 GN=PLP3 PE=3 SV=1	Patatin-like protein 3 OS=Oryza sativa subsp. japonica OX=39947 GN=PLP3 PE=3 SV=1
Soltu.DM.05G020990.1	0.641747528493794	0.024473753743694	No Hit Found
Soltu.DM.06G026940.1	0.641031597339696	0.0246852538641953	kinase(9)	receptor(5)	Leucine-rich repeat receptor-like serine/threonine/tyrosine-protein kinase SOBIR1 OS=Arabidopsis thaliana OX=3702 GN=SOBIR1 PE=1 SV=1	Brassinosteroid LRR receptor kinase BRL1 OS=Oryza sativa subsp. japonica OX=39947 GN=BRL1 PE=2 SV=1	Brassinosteroid LRR receptor kinase BRI1 OS=Oryza sativa subsp. japonica OX=39947 GN=BRI1 PE=1 SV=1	Receptor-like protein kinase BRI1-like 3 OS=Arabidopsis thaliana OX=3702 GN=BRL3 PE=1 SV=1	Receptor protein-tyrosine kinase CEPR1 OS=Arabidopsis thaliana OX=3702 GN=CEPR1 PE=1 SV=1	Serine/threonine-protein kinase BRI1-like 1 OS=Arabidopsis thaliana OX=3702 GN=BRL1 PE=1 SV=1
Soltu.DM.02G029910.1	0.637985074794921	0.0256000989678923	kinase(8)	receptor-like(5)	LysM domain receptor-like kinase 4 OS=Arabidopsis thaliana OX=3702 GN=LYK4 PE=1 SV=1	Protein LYK5 OS=Arabidopsis thaliana OX=3702 GN=LYK5 PE=2 SV=1	Serine/threonine receptor-like kinase NFP OS=Medicago truncatula OX=3880 GN=NFP PE=1 SV=1	Chitin elicitor receptor kinase 1 OS=Physcomitrium patens OX=3218 GN=CERK1 PE=2 SV=2	LysM domain receptor-like kinase 3 OS=Arabidopsis thaliana OX=3702 GN=LYK3 PE=2 SV=1	Protein LYK2 OS=Arabidopsis thaliana OX=3702 GN=LYK2 PE=2 SV=1
Soltu.DM.03G033770.1	0.635854660194675	0.0262542646486447	kinase(10)	receptor-like(6)	Cysteine-rich receptor-like protein kinase 10 OS=Arabidopsis thaliana OX=3702 GN=CRK10 PE=1 SV=3	Cysteine-rich receptor-like protein kinase 6 OS=Arabidopsis thaliana OX=3702 GN=CRK6 PE=1 SV=1	Putative G-type lectin S-receptor-like serine/threonine-protein kinase At1g61610 OS=Arabidopsis thaliana OX=3702 GN=At1g61610 PE=3 SV=1	G-type lectin S-receptor-like serine/threonine-protein kinase B120 OS=Arabidopsis thaliana OX=3702 GN=B120 PE=2 SV=1	Cysteine-rich receptor-like protein kinase 29 OS=Arabidopsis thaliana OX=3702 GN=CRK29 PE=2 SV=1	Cysteine-rich receptor-like protein kinase 25 OS=Arabidopsis thaliana OX=3702 GN=CRK25 PE=3 SV=1
Soltu.DM.03G037420.1	0.635591560033743	0.0263358829191737	inhibitor(8)	pectinesterase/pectinesterase(6)	Pectinesterase 3 OS=Phaseolus vulgaris OX=3885 GN=MPE3 PE=2 SV=1	Pectinesterase 1 OS=Arabidopsis thaliana OX=3702 GN=PME1 PE=1 SV=1	Putative pectinesterase/pectinesterase inhibitor 26 OS=Arabidopsis thaliana OX=3702 GN=PME26 PE=2 SV=1	Probable pectinesterase/pectinesterase inhibitor 46 OS=Arabidopsis thaliana OX=3702 GN=PME46 PE=2 SV=1	Putative pectinesterase/pectinesterase inhibitor 24 OS=Arabidopsis thaliana OX=3702 GN=PME24 PE=3 SV=1	Putative pectinesterase/pectinesterase inhibitor 28 OS=Arabidopsis thaliana OX=3702 GN=PME28 PE=2 SV=1
Soltu.DM.02G024870.1	0.63553678187869	0.0263528991203063	No Hit Found
Soltu.DM.10G030170.1	0.634501605375466	0.0266759621862102	No Hit Found
Soltu.DM.11G025020.1	0.634455211436823	0.0266905077555669	No Hit Found
Soltu.DM.03G007830.1	0.633758475559514	0.0269096408932532	kinase(9)	receptor(5)	LRR receptor-like serine/threonine-protein kinase RPK2 OS=Arabidopsis thaliana OX=3702 GN=RPK2 PE=1 SV=1	Probable LRR receptor-like serine/threonine-protein kinase RPK1 OS=Arabidopsis thaliana OX=3702 GN=RPK1 PE=1 SV=1	Receptor-like protein kinase BRI1-like 3 OS=Arabidopsis thaliana OX=3702 GN=BRL3 PE=1 SV=1	Brassinosteroid LRR receptor kinase BRL1 OS=Oryza sativa subsp. japonica OX=39947 GN=BRL1 PE=2 SV=1	Serine/threonine-protein kinase BRI1-like 1 OS=Arabidopsis thaliana OX=3702 GN=BRL1 PE=1 SV=1	Leucine-rich repeat receptor protein kinase EMS1 OS=Arabidopsis thaliana OX=3702 GN=EMS1 PE=1 SV=1
Soltu.DM.07G024750.1	0.633674779510933	0.0269360516762965	No Hit Found
Soltu.DM.07G000140.1	0.632540993279954	0.0272956732270084	Chitinase(3)	chitinase(2)	Class V chitinase OS=Arabidopsis thaliana OX=3702 GN=ChiC PE=1 SV=1	Nod factor hydrolase protein 1 OS=Medicago truncatula OX=3880 GN=NFH1 PE=1 SV=2	Class V chitinase CHIT5 OS=Lotus japonicus OX=34305 GN=CHIT5 PE=1 SV=2	Chitinase-3-like protein 2 OS=Homo sapiens OX=9606 GN=CHI3L2 PE=1 SV=1	Chitinase 1 OS=Aphanocladium album OX=12942 GN=CHI1 PE=1 SV=2	Chitinase C OS=Streptomyces lividans OX=1916 GN=chiC PE=2 SV=1
Soltu.DM.10G016190.1	0.63225643203722	0.0273864739821762	kinase(3)	receptor-like(2)	Polygalacturonase inhibitor 2 OS=Arabidopsis thaliana OX=3702 GN=PGIP2 PE=2 SV=2	Receptor protein-tyrosine kinase CEPR2 OS=Arabidopsis thaliana OX=3702 GN=CEPR2 PE=1 SV=1	Pollen receptor-like kinase 3 OS=Arabidopsis thaliana OX=3702 GN=PRK3 PE=1 SV=1	Probable LRR receptor-like serine/threonine-protein kinase At1g67720 OS=Arabidopsis thaliana OX=3702 GN=At1g67720 PE=1 SV=1
Soltu.DM.06G017010.1	0.631453992499082	0.0276436997563465	acid(8)	permease(8)	Amino acid permease 3 OS=Arabidopsis thaliana OX=3702 GN=AAP3 PE=1 SV=2	Amino acid permease 2 OS=Arabidopsis thaliana OX=3702 GN=AAP2 PE=1 SV=1	Amino acid permease 4 OS=Arabidopsis thaliana OX=3702 GN=AAP4 PE=1 SV=1	Amino acid permease 5 OS=Arabidopsis thaliana OX=3702 GN=AAP5 PE=1 SV=1	Amino acid permease 1 OS=Arabidopsis thaliana OX=3702 GN=AAP1 PE=1 SV=1	Amino acid permease 6 OS=Arabidopsis thaliana OX=3702 GN=AAP6 PE=1 SV=1
Soltu.DM.09G001310.1	0.63026606995431	0.0280276905012861	S-transferase(9)	glutathione(5)	Probable glutathione S-transferase OS=Solanum tuberosum OX=4113 GN=PRP1 PE=2 SV=1	Probable glutathione S-transferase OS=Nicotiana tabacum OX=4097 PE=2 SV=1	Probable glutathione S-transferase OS=Nicotiana tabacum OX=4097 PE=2 SV=1	Probable glutathione S-transferase OS=Nicotiana tabacum OX=4097 PE=2 SV=1	Probable glutathione S-transferase OS=Glycine max OX=3847 GN=HSP26-A PE=2 SV=1	Glutathione S-transferase U8 OS=Arabidopsis thaliana OX=3702 GN=GSTU8 PE=2 SV=1
Soltu.DM.07G000410.1	0.629249630215769	0.0283592937009616	Glucan(9)	endo-1,3-beta-glucosidase(9)	Glucan endo-1,3-beta-glucosidase OS=Triticum aestivum OX=4565 GN=GLC1 PE=2 SV=1	Glucan endo-1,3-beta-D-glucosidase OS=Olea europaea OX=4146 GN=OLE9 PE=1 SV=1	Glucan endo-1,3-beta-glucosidase 7 OS=Arabidopsis thaliana OX=3702 GN=At4g34480 PE=1 SV=2	Glucan endo-1,3-beta-glucosidase 12 OS=Arabidopsis thaliana OX=3702 GN=At4g29360 PE=2 SV=1	Glucan endo-1,3-beta-glucosidase 3 OS=Arabidopsis thaliana OX=3702 GN=At2g01630 PE=2 SV=2	Probable glucan endo-1,3-beta-glucosidase A6 OS=Arabidopsis thaliana OX=3702 GN=A6 PE=2 SV=1
Soltu.DM.05G022810.1	0.628878564393478	0.0284810523461936	phosphate/phosphate(4)	translocator(4)	Probable sugar phosphate/phosphate translocator At3g11320 OS=Arabidopsis thaliana OX=3702 GN=At3g11320 PE=2 SV=1	Probable sugar phosphate/phosphate translocator At5g05820 OS=Arabidopsis thaliana OX=3702 GN=At5g05820 PE=2 SV=1	UDP-URONIC ACID TRANSPORTER 1 OS=Arabidopsis thaliana OX=3702 GN=UUAT1 PE=1 SV=1	Probable sugar phosphate/phosphate translocator At3g10290 OS=Arabidopsis thaliana OX=3702 GN=At3g10290 PE=3 SV=1	Probable sugar phosphate/phosphate translocator At1g12500 OS=Arabidopsis thaliana OX=3702 GN=At1g12500 PE=1 SV=1	UDP-galactose transporter 1 OS=Arabidopsis thaliana OX=3702 GN=UDP-GALT1 PE=2 SV=1
Soltu.DM.02G023960.1	0.628403017535025	0.0286376452520862	No Hit Found
Soltu.DM.02G026190.1	0.628089021843838	0.0287413806436681	amidotransferase(2)	glutamine(2)	Putative glutamine amidotransferase GAT1_2.1 OS=Arabidopsis thaliana OX=3702 GN=GAT1_2.1 PE=2 SV=1	Putative glutamine amidotransferase Rv2859c OS=Mycobacterium tuberculosis (strain ATCC 25618 / H37Rv) OX=83332 GN=Rv2859c PE=1 SV=1
Soltu.DM.05G006240.1	0.627370438175682	0.0289797996561405	kinase(10)	serine/threonine-protein(8)	Probable serine/threonine-protein kinase PBL3 OS=Arabidopsis thaliana OX=3702 GN=PBL3 PE=1 SV=1	Probable serine/threonine-protein kinase PBL2 OS=Arabidopsis thaliana OX=3702 GN=PBL2 PE=1 SV=1	Probable serine/threonine-protein kinase PBL4 OS=Arabidopsis thaliana OX=3702 GN=PBL4 PE=2 SV=1	Probable serine/threonine-protein kinase PBL18 OS=Arabidopsis thaliana OX=3702 GN=PBL18 PE=2 SV=1	Probable serine/threonine-protein kinase PBL9 OS=Arabidopsis thaliana OX=3702 GN=PBL9 PE=1 SV=1	Probable serine/threonine-protein kinase PBL10 OS=Arabidopsis thaliana OX=3702 GN=PBL10 PE=1 SV=2
Soltu.DM.04G000670.1	0.627167589695191	0.02904735998945	Nodulin-related(2)		Nodulin-related protein 1 OS=Arabidopsis thaliana OX=3702 GN=NRP1 PE=1 SV=1	Nodulin-related protein 2 OS=Arabidopsis thaliana OX=3702 GN=At1g13930 PE=1 SV=1
Soltu.DM.11G003400.1	0.626776561866986	0.0291779151748238	No Hit Found
Soltu.DM.09G019950.1	0.626604670137771	0.0292354394372119	No Hit Found
Soltu.DM.02G010720.1	0.626466150467821	0.0292818550251542	At5g14285(1)	domain-containing(1)	TLC domain-containing protein At5g14285 OS=Arabidopsis thaliana OX=3702 GN=At5g14285 PE=2 SV=1
Soltu.DM.06G011450.1	0.62614807616015	0.0293886372128987	No Hit Found
Soltu.DM.04G003170.1	0.626112495876601	0.0294005994522117	MLP-like(4)	34(1)	Kirola OS=Actinidia deliciosa OX=3627 PE=1 SV=1	MLP-like protein 34 OS=Arabidopsis thaliana OX=3702 GN=MLP34 PE=2 SV=1	MLP-like protein 31 OS=Arabidopsis thaliana OX=3702 GN=MLP31 PE=2 SV=2	MLP-like protein 28 OS=Arabidopsis thaliana OX=3702 GN=MLP28 PE=1 SV=1	MLP-like protein 43 OS=Arabidopsis thaliana OX=3702 GN=MLP43 PE=1 SV=1	Peroxidase 19 OS=Arabidopsis thaliana OX=3702 GN=PER19 PE=2 SV=1
Soltu.DM.10G027990.1	0.624693357499297	0.0298805852253657	calcium-binding(7)	CML35(1)	Probable calcium-binding protein CML36 OS=Arabidopsis thaliana OX=3702 GN=CML36 PE=2 SV=1	Probable calcium-binding protein CML35 OS=Arabidopsis thaliana OX=3702 GN=CML35 PE=2 SV=2	Probable calcium-binding protein CML25 OS=Arabidopsis thaliana OX=3702 GN=CML25 PE=2 SV=1	Calmodulin-like protein 30 OS=Arabidopsis thaliana OX=3702 GN=CML30 PE=2 SV=1	Probable calcium-binding protein CML15 OS=Oryza sativa subsp. japonica OX=39947 GN=CML15 PE=2 SV=1	Probable calcium-binding protein CML23 OS=Arabidopsis thaliana OX=3702 GN=CML23 PE=2 SV=1
Soltu.DM.09G009490.1	0.624051326628252	0.0300995777885213	WRKY(10)	transcription(10)	WRKY transcription factor WRKY24 OS=Oryza sativa subsp. japonica OX=39947 GN=WRKY24 PE=2 SV=1	WRKY transcription factor WRKY24 OS=Oryza sativa subsp. indica OX=39946 GN=WRKY24 PE=2 SV=1	Probable WRKY transcription factor 33 OS=Arabidopsis thaliana OX=3702 GN=WRKY33 PE=1 SV=2	WRKY transcription factor SUSIBA2 OS=Hordeum vulgare OX=4513 GN=WRKY46 PE=1 SV=1	Probable WRKY transcription factor 26 OS=Arabidopsis thaliana OX=3702 GN=WRKY26 PE=1 SV=2	Probable WRKY transcription factor 4 OS=Arabidopsis thaliana OX=3702 GN=WRKY4 PE=1 SV=2
Soltu.DM.07G018440.1	0.622788286034454	0.0305337601884515	No Hit Found
Soltu.DM.02G012280.1	0.621854794437168	0.030857538814231	argonaute(10)	12(1)	Protein argonaute 2 OS=Arabidopsis thaliana OX=3702 GN=AGO2 PE=1 SV=1	Protein argonaute 3 OS=Arabidopsis thaliana OX=3702 GN=AGO3 PE=3 SV=1	Protein argonaute 2 OS=Oryza sativa subsp. japonica OX=39947 GN=AGO2 PE=2 SV=2	Protein argonaute 3 OS=Oryza sativa subsp. japonica OX=39947 GN=AGO3 PE=2 SV=2	Protein argonaute 7 OS=Oryza sativa subsp. japonica OX=39947 GN=AGO7 PE=2 SV=2	Protein argonaute 7 OS=Arabidopsis thaliana OX=3702 GN=AGO7 PE=2 SV=1
Soltu.DM.05G003040.1	0.621291232476074	0.0310541992033746	No Hit Found
Soltu.DM.01G034750.1	0.621279922125692	0.0310581552563609	factor(8)	WRKY(7)	Probable WRKY transcription factor 53 OS=Arabidopsis thaliana OX=3702 GN=WRKY53 PE=1 SV=1	Probable WRKY transcription factor 41 OS=Arabidopsis thaliana OX=3702 GN=WRKY41 PE=1 SV=2	Probable WRKY transcription factor 30 OS=Arabidopsis thaliana OX=3702 GN=WRKY30 PE=1 SV=1	Probable WRKY transcription factor 46 OS=Arabidopsis thaliana OX=3702 GN=WRKY46 PE=1 SV=1	Transcription factor WRKY19 OS=Oryza sativa subsp. japonica OX=39947 GN=WRKY19 PE=2 SV=1	Probable WRKY transcription factor 70 OS=Arabidopsis thaliana OX=3702 GN=WRKY70 PE=1 SV=1
Soltu.DM.11G002950.1	0.62116469966926	0.0310984775817665	No Hit Found
Soltu.DM.08G003250.1	0.621159823494303	0.0311001848381559	acid(10)	8'-hydroxylase(10)	Abscisic acid 8'-hydroxylase CYP707A2 OS=Solanum lycopersicum OX=4081 GN=CYP707A2 PE=2 SV=1	Abscisic acid 8'-hydroxylase 1 OS=Arabidopsis thaliana OX=3702 GN=CYP707A1 PE=1 SV=1	Abscisic acid 8'-hydroxylase 3 OS=Arabidopsis thaliana OX=3702 GN=CYP707A3 PE=1 SV=1	Abscisic acid 8'-hydroxylase 1 OS=Oryza sativa subsp. indica OX=39946 GN=CYP707A5 PE=2 SV=1	Abscisic acid 8'-hydroxylase 1 OS=Oryza sativa subsp. japonica OX=39947 GN=CYP707A5 PE=2 SV=1	Abscisic acid 8'-hydroxylase 2 OS=Arabidopsis thaliana OX=3702 GN=CYP707A2 PE=2 SV=1
Soltu.DM.10G025790.1	0.619584680367958	0.0316552106738161	No Hit Found
Soltu.DM.10G022020.2	0.618900702492115	0.0318984219539086	susceptibility(3)	gene(3)	Protein ELC OS=Arabidopsis thaliana OX=3702 GN=ELC PE=1 SV=1	Protein ELC-like OS=Arabidopsis thaliana OX=3702 GN=ELCL PE=1 SV=1	Tumor susceptibility gene 101 protein OS=Rattus norvegicus OX=10116 GN=Tsg101 PE=1 SV=1	Tumor susceptibility gene 101 protein OS=Mus musculus OX=10090 GN=Tsg101 PE=1 SV=2	Tumor susceptibility gene 101 protein OS=Homo sapiens OX=9606 GN=TSG101 PE=1 SV=2	Ubiquitin-conjugating enzyme E2 variant 3 OS=Danio rerio OX=7955 GN=uevld PE=2 SV=1
Soltu.DM.08G026220.1	0.61683799735539	0.0326400082771987	finger(10)	AN1(10)	Zinc finger A20 and AN1 domain-containing stress-associated protein 7 OS=Arabidopsis thaliana OX=3702 GN=SAP7 PE=1 SV=1	Zinc finger A20 and AN1 domain-containing stress-associated protein 1 OS=Arabidopsis thaliana OX=3702 GN=SAP1 PE=1 SV=1	Zinc finger A20 and AN1 domain-containing stress-associated protein 9 OS=Arabidopsis thaliana OX=3702 GN=SAP9 PE=2 SV=1	Zinc finger A20 and AN1 domain-containing stress-associated protein 9 OS=Oryza sativa subsp. japonica OX=39947 GN=SAP9 PE=2 SV=1	Zinc finger A20 and AN1 domain-containing stress-associated protein 8 OS=Oryza sativa subsp. indica OX=39946 GN=SAP8 PE=2 SV=2	Zinc finger A20 and AN1 domain-containing stress-associated protein 8 OS=Oryza sativa subsp. japonica OX=39947 GN=SAP8 PE=2 SV=1
Soltu.DM.06G010410.1	0.616229032906057	0.0328612878163051	chloroplastic(2)	dehydrogenase(2)	Arogenate dehydrogenase 1, chloroplastic OS=Arabidopsis thaliana OX=3702 GN=TYRAAT1 PE=1 SV=1	Arogenate dehydrogenase 2, chloroplastic OS=Arabidopsis thaliana OX=3702 GN=TYRAAT2 PE=1 SV=1
Soltu.DM.12G006800.1	0.615403132586429	0.0331631113295308	No Hit Found
Soltu.DM.10G010450.1	0.614435957592256	0.0335190832061808	O-fucosyltransferase(10)	20(2)	O-fucosyltransferase 20 OS=Arabidopsis thaliana OX=3702 GN=OFUT20 PE=1 SV=1	O-fucosyltransferase 20 OS=Brassica napus OX=3708 GN=OFUT20 PE=2 SV=2	O-fucosyltransferase 24 OS=Arabidopsis thaliana OX=3702 GN=OFUT24 PE=2 SV=1	O-fucosyltransferase 37 OS=Arabidopsis thaliana OX=3702 GN=OFUT37 PE=2 SV=1	O-fucosyltransferase 16 OS=Arabidopsis thaliana OX=3702 GN=OFUT16 PE=2 SV=1	O-fucosyltransferase 6 OS=Arabidopsis thaliana OX=3702 GN=OFUT6 PE=2 SV=1
Soltu.DM.10G001250.1	0.614070145591031	0.0336544322138874	Ethylene-responsive(10)	transcription(10)	Ethylene-responsive transcription factor 3 OS=Nicotiana tabacum OX=4097 GN=ERF3 PE=2 SV=1	Ethylene-responsive transcription factor 3 OS=Arabidopsis thaliana OX=3702 GN=ERF3 PE=1 SV=1	Ethylene-responsive transcription factor 7 OS=Arabidopsis thaliana OX=3702 GN=ERF7 PE=1 SV=1	Ethylene-responsive transcription factor 4 OS=Nicotiana sylvestris OX=4096 GN=ERF4 PE=2 SV=1	Ethylene-responsive transcription factor 4 OS=Nicotiana tabacum OX=4097 GN=ERF4 PE=1 SV=1	Ethylene-responsive transcription factor 9 OS=Arabidopsis thaliana OX=3702 GN=ERF9 PE=1 SV=1
Soltu.DM.12G025950.1	0.613865732596813	0.0337302344861741	No Hit Found
Soltu.DM.10G002050.1	0.61281833834979	0.0341205583229715	Calcium-binding(3)	KIC(1)	Calcium-binding protein KRP1 OS=Arabidopsis thaliana OX=3702 GN=KRP1 PE=2 SV=1	Calcium-binding protein PBP1 OS=Arabidopsis thaliana OX=3702 GN=PBP1 PE=1 SV=1	Calcium-binding protein KIC OS=Arabidopsis thaliana OX=3702 GN=KIC PE=1 SV=2
Soltu.DM.01G048750.1	0.612301867999142	0.0343142126225134	nucleotide-binding(10)	subunit(7)	Extra-large guanine nucleotide-binding protein 1 OS=Arabidopsis thaliana OX=3702 GN=XLG1 PE=1 SV=2	Extra-large guanine nucleotide-binding protein 2 OS=Arabidopsis thaliana OX=3702 GN=XLG2 PE=1 SV=1	Extra-large guanine nucleotide-binding protein 3 OS=Arabidopsis thaliana OX=3702 GN=XLG3 PE=1 SV=1	Guanine nucleotide-binding protein alpha-2 subunit OS=Saccharomyces cerevisiae (strain ATCC 204508 / S288c) OX=559292 GN=GPA2 PE=1 SV=2	Guanine nucleotide-binding protein subunit alpha homolog OS=Drosophila melanogaster OX=7227 GN=cta PE=2 SV=1	Guanine nucleotide-binding protein alpha-12 subunit OS=Caenorhabditis elegans OX=6239 GN=gpa-12 PE=1 SV=2
Soltu.DM.04G036870.1	0.61132455985319	0.0346828119292121	No Hit Found
Soltu.DM.02G013050.1	0.610315543585306	0.0350663330531084	No Hit Found
Soltu.DM.01G039100.1	0.609299314968206	0.0354556508938979	SRC2(2)	homolog(1)	Protein SRC2 homolog OS=Arabidopsis thaliana OX=3702 GN=SRC2 PE=1 SV=1	Protein SRC2 OS=Glycine max OX=3847 GN=SRC2 PE=2 SV=1
Soltu.DM.09G016700.1	0.609220037329902	0.0354861515187599	Ras-related(10)	Rab2BV(1)	Ras-related protein RABA5b OS=Arabidopsis thaliana OX=3702 GN=RABA5B PE=1 SV=1	Ras-related protein RABA5c OS=Arabidopsis thaliana OX=3702 GN=RABA5C PE=1 SV=1	Ras-related protein RABA5e OS=Arabidopsis thaliana OX=3702 GN=RABA5E PE=2 SV=1	Ras-related protein RABA5d OS=Arabidopsis thaliana OX=3702 GN=RABA5D PE=1 SV=1	Ras-related protein RABA5a OS=Arabidopsis thaliana OX=3702 GN=RABA5A PE=1 SV=1	Ras-related protein YPTC6 OS=Chlamydomonas reinhardtii OX=3055 GN=YPTC6 PE=3 SV=1
Soltu.DM.03G014560.1	0.607275931366485	0.0362399924761905	Ethylene-responsive(10)	transcription(10)	Ethylene-responsive transcription factor 5 OS=Nicotiana tabacum OX=4097 GN=ERF5 PE=2 SV=1	Ethylene-responsive transcription factor 5 OS=Nicotiana sylvestris OX=4096 GN=ERF5 PE=2 SV=1	Ethylene-responsive transcription factor ERF105 OS=Arabidopsis thaliana OX=3702 GN=ERF105 PE=2 SV=1	Ethylene-responsive transcription factor 5 OS=Arabidopsis thaliana OX=3702 GN=ERF5 PE=2 SV=1	Ethylene-responsive transcription factor ERF104 OS=Arabidopsis thaliana OX=3702 GN=ERF104 PE=1 SV=1	Ethylene-responsive transcription factor 6 OS=Arabidopsis thaliana OX=3702 GN=ERF6 PE=1 SV=2
Soltu.DM.03G033180.1	0.603584549611058	0.0377027023347707	calcium-binding(7)	Calcium-binding(2)	Calcium-binding allergen Ole e 8 OS=Olea europaea OX=4146 PE=1 SV=1	Probable calcium-binding protein CML27 OS=Arabidopsis thaliana OX=3702 GN=CML27 PE=1 SV=1	Probable calcium-binding protein CML18 OS=Oryza sativa subsp. japonica OX=39947 GN=CML18 PE=2 SV=1	Probable calcium-binding protein CML16 OS=Oryza sativa subsp. japonica OX=39947 GN=CML16 PE=2 SV=1	Probable calcium-binding protein CML23 OS=Arabidopsis thaliana OX=3702 GN=CML23 PE=2 SV=1	Polcalcin Cup a 4 OS=Hesperocyparis arizonica OX=49011 PE=1 SV=1
Soltu.DM.04G021430.1	0.60346347442562	0.037751379487358	No Hit Found
Soltu.DM.07G022220.1	0.602704608392025	0.0380574950595582	No Hit Found
Soltu.DM.03G035250.1	0.602096591185252	0.0383040330971938	PTR(10)	FAMILY(10)	Protein NRT1/ PTR FAMILY 1.2 OS=Arabidopsis thaliana OX=3702 GN=NPF1.2 PE=1 SV=1	Protein NRT1/ PTR FAMILY 1.1 OS=Arabidopsis thaliana OX=3702 GN=NPF1.1 PE=1 SV=2	Protein NRT1/ PTR FAMILY 3.1 OS=Arabidopsis thaliana OX=3702 GN=NPF3.1 PE=2 SV=1	Protein NRT1/ PTR FAMILY 2.9 OS=Arabidopsis thaliana OX=3702 GN=NPF2.9 PE=1 SV=1	Protein NRT1/ PTR FAMILY 1.3 OS=Arabidopsis thaliana OX=3702 GN=NPF1.3 PE=2 SV=1	Protein NRT1/ PTR FAMILY 2.13 OS=Arabidopsis thaliana OX=3702 GN=NPF2.13 PE=1 SV=1
Soltu.DM.02G030070.2	0.601478116622761	0.0385559760812548	endo-1,3-beta-D-glucosidase(5)	Glucan(4)	Glucan endo-1,3-beta-D-glucosidase OS=Glycine max OX=3847 GN=GBP PE=1 SV=2	Glucan endo-1,3-beta-D-glucosidase ARB_01444 OS=Arthroderma benhamiae (strain ATCC MYA-4681 / CBS 112371) OX=663331 GN=ARB_01444 PE=1 SV=1	Ascus wall glucan endo-1,3-beta-D-glucosidase OS=Schizosaccharomyces pombe (strain 972 / ATCC 24843) OX=284812 GN=eng2 PE=1 SV=1	Glucan endo-1,3-beta-D-glucosidase 1 OS=Saccharomyces cerevisiae (strain ATCC 204508 / S288c) OX=559292 GN=DSE4 PE=1 SV=1	Glucan endo-1,3-beta-D-glucosidase OS=Acetivibrio thermocellus (strain ATCC 27405 / DSM 1237 / JCM 9322 / NBRC 103400 / NCIMB 10682 / NRRL B-4536 / VPI 7372) OX=203119 GN=Lam81A PE=1 SV=1
Soltu.DM.02G007250.1	0.601338743390129	0.0386129139027818	calcium-binding(5)	Calcium-binding(2)	Probable calcium-binding protein CML18 OS=Oryza sativa subsp. japonica OX=39947 GN=CML18 PE=2 SV=1	Probable calcium-binding protein CML27 OS=Arabidopsis thaliana OX=3702 GN=CML27 PE=1 SV=1	Calcium-binding allergen Ole e 8 OS=Olea europaea OX=4146 PE=1 SV=1	Probable calcium-binding protein CML25 OS=Arabidopsis thaliana OX=3702 GN=CML25 PE=2 SV=1	Probable calcium-binding protein CML16 OS=Oryza sativa subsp. japonica OX=39947 GN=CML16 PE=2 SV=1	Polcalcin Cup a 4 OS=Hesperocyparis arizonica OX=49011 PE=1 SV=1
Soltu.DM.07G012070.1	0.60121639972991	0.0386629439839471	ALP1-like(1)		Protein ALP1-like OS=Arabidopsis thaliana OX=3702 GN=At3g55350 PE=2 SV=1
Soltu.DM.07G023940.1	0.599597484952528	0.039329320109042	No Hit Found
Soltu.DM.03G031870.1	0.599437479805313	0.0393956218246307	kinase(25)	Mitogen-activated(8)	Mitogen-activated protein kinase kinase kinase 20 OS=Arabidopsis thaliana OX=3702 GN=MAPKKK20 PE=1 SV=1	Mitogen-activated protein kinase kinase kinase 17 OS=Arabidopsis thaliana OX=3702 GN=MAPKKK17 PE=1 SV=1	Mitogen-activated protein kinase kinase kinase 18 OS=Arabidopsis thaliana OX=3702 GN=MAPKKK18 PE=1 SV=1	Mitogen-activated protein kinase kinase kinase NPK1 OS=Nicotiana tabacum OX=4097 GN=NPK1 PE=1 SV=1	Mitogen-activated protein kinase kinase kinase ANP1 OS=Arabidopsis thaliana OX=3702 GN=ANP1 PE=1 SV=2	Mitogen-activated protein kinase kinase kinase 3 OS=Arabidopsis thaliana OX=3702 GN=ANP3 PE=1 SV=1
Soltu.DM.05G006900.1	0.599244638568162	0.039475635499046	Glycosyltransferase(4)	92(4)	Glycosyltransferase family 92 protein RCOM_0530710 OS=Ricinus communis OX=3988 GN=RCOM_0699480 PE=3 SV=1	Glycosyltransferase family 92 protein At1g27200 OS=Arabidopsis thaliana OX=3702 GN=At1g27200 PE=2 SV=2	Glycosyltransferase family 92 protein RCOM_0530710 OS=Ricinus communis OX=3988 GN=RCOM_0530710 PE=3 SV=1	Glycosyltransferase family 92 protein Os08g0121900 OS=Oryza sativa subsp. japonica OX=39947 GN=Os08g0121900 PE=2 SV=1
Soltu.DM.09G024030.1	0.597012359158061	0.0404102820114688	carboxylesterase(5)	2-hydroxyisoflavanone(2)	Hydrolase 3 OS=Catharanthus roseus OX=4058 GN=HL3 PE=1 SV=1	Catharanthine synthase OS=Catharanthus roseus OX=4058 GN=CS PE=1 SV=1	Tabersonine synthase OS=Catharanthus roseus OX=4058 GN=TS PE=1 SV=1	2-hydroxyisoflavanone dehydratase OS=Glycyrrhiza echinata OX=46348 GN=HIDM PE=1 SV=1	Probable carboxylesterase 13 OS=Arabidopsis thaliana OX=3702 GN=CXE13 PE=1 SV=1	2-hydroxyisoflavanone dehydratase OS=Glycine max OX=3847 GN=HIDH PE=1 SV=1
Soltu.DM.08G027970.1	0.595996722253352	0.0408406845590364	BTB/POZ(2)	domain-containing(2)	BTB/POZ domain-containing protein At5g41330 OS=Arabidopsis thaliana OX=3702 GN=At5g41330 PE=2 SV=1	Protein ENDOPLASMIC RETICULUM-ARRESTED PEN3 OS=Arabidopsis thaliana OX=3702 GN=EAP3 PE=1 SV=1	BTB/POZ domain-containing protein At2g24240 OS=Arabidopsis thaliana OX=3702 GN=At2g24240 PE=2 SV=1	Uncharacterized protein DDB_G0287347 OS=Dictyostelium discoideum OX=44689 GN=DDB_G0287347 PE=4 SV=2
Soltu.DM.07G027890.1	0.595326412111095	0.0411265224769809	No Hit Found
Soltu.DM.03G036130.1	0.593820498664175	0.0417738567397811	finger(10)	Dof(10)	Dof zinc finger protein DOF3.1 OS=Arabidopsis thaliana OX=3702 GN=DOF3.1 PE=2 SV=2	Dof zinc finger protein DOF1.7 OS=Arabidopsis thaliana OX=3702 GN=DOF1.7 PE=2 SV=1	Dof zinc finger protein DOF5.7 OS=Arabidopsis thaliana OX=3702 GN=DOF5.7 PE=2 SV=1	Dof zinc finger protein 4 OS=Oryza sativa subsp. japonica OX=39947 GN=DOF4 PE=2 SV=1	Dof zinc finger protein DOF1.4 OS=Arabidopsis thaliana OX=3702 GN=DOF1.4 PE=2 SV=1	Dof zinc finger protein DOF3.2 OS=Arabidopsis thaliana OX=3702 GN=DOF3.2 PE=1 SV=1
Soltu.DM.04G003140.1	0.593621869391209	0.0418597758856736	No Hit Found
Soltu.DM.02G016660.1	0.592926854196801	0.0421613982884193	factor(9)	transcription(8)	Pathogenesis-related genes transcriptional activator PTI5 OS=Solanum lycopersicum OX=4081 GN=PTI5 PE=2 SV=1	Ethylene-responsive transcription factor 1B OS=Arabidopsis thaliana OX=3702 GN=ERF1B PE=1 SV=2	Ethylene-responsive transcription factor 1 OS=Solanum lycopersicum OX=4081 GN=ERF1 PE=2 SV=1	Ethylene-responsive transcription factor 1A OS=Arabidopsis thaliana OX=3702 GN=ERF1A PE=1 SV=2	Ethylene-responsive transcription factor 2 OS=Nicotiana tabacum OX=4097 GN=ERF2 PE=2 SV=1	Ethylene-response factor C3 OS=Solanum lycopersicum OX=4081 GN=ERF.C.3 PE=2 SV=1
Soltu.DM.08G017910.1	0.592814128871395	0.0422104635681614	decarboxylase(10)	Histidine(6)	Histidine decarboxylase OS=Solanum lycopersicum OX=4081 GN=HDC PE=2 SV=1	Serine decarboxylase OS=Arabidopsis thaliana OX=3702 GN=SDC PE=1 SV=1	Serine decarboxylase 1 OS=Oryza sativa subsp. japonica OX=39947 GN=SDC1 PE=3 SV=1	Serine decarboxylase 2 OS=Oryza sativa subsp. japonica OX=39947 GN=Os10g0105700 PE=2 SV=1	Serine decarboxylase 3 OS=Oryza sativa subsp. japonica OX=39947 GN=LOC_Os04g04640 PE=3 SV=2	Histidine decarboxylase OS=Pseudomonas entomophila (strain L48) OX=384676 GN=hdc PE=3 SV=1
Soltu.DM.01G050150.1	0.585137318191146	0.0456480127625749	transcription(10)	GATA(10)	GATA transcription factor 5 OS=Arabidopsis thaliana OX=3702 GN=GATA5 PE=2 SV=1	GATA transcription factor 6 OS=Arabidopsis thaliana OX=3702 GN=GATA6 PE=2 SV=1	GATA transcription factor 7 OS=Arabidopsis thaliana OX=3702 GN=GATA7 PE=2 SV=1	GATA transcription factor 9 OS=Arabidopsis thaliana OX=3702 GN=GATA9 PE=2 SV=1	GATA transcription factor 12 OS=Arabidopsis thaliana OX=3702 GN=GATA12 PE=2 SV=1	GATA transcription factor 2 OS=Arabidopsis thaliana OX=3702 GN=GATA2 PE=2 SV=1
Soltu.DM.12G001430.1	0.584831547190235	0.0457888944279351	No Hit Found
Soltu.DM.07G005130.1	0.584763796312691	0.0458201516177218	No Hit Found
Soltu.DM.01G011130.1	0.584514888728095	0.0459351156301334	kinase(10)	serine/threonine-protein(10)	G-type lectin S-receptor-like serine/threonine-protein kinase LECRK3 OS=Oryza sativa subsp. indica OX=39946 GN=LECRK3 PE=3 SV=2	G-type lectin S-receptor-like serine/threonine-protein kinase LECRK3 OS=Oryza sativa subsp. japonica OX=39947 GN=LECRK3 PE=3 SV=2	G-type lectin S-receptor-like serine/threonine-protein kinase LECRK2 OS=Oryza sativa subsp. indica OX=39946 GN=LECRK2 PE=2 SV=1	G-type lectin S-receptor-like serine/threonine-protein kinase LECRK2 OS=Oryza sativa subsp. japonica OX=39947 GN=LECRK2 PE=3 SV=1	G-type lectin S-receptor-like serine/threonine-protein kinase LECRK1 OS=Oryza sativa subsp. indica OX=39946 GN=LECRK1 PE=1 SV=2	G-type lectin S-receptor-like serine/threonine-protein kinase LECRK1 OS=Oryza sativa subsp. japonica OX=39947 GN=LECRK1 PE=2 SV=1
Soltu.DM.04G034320.1	0.58368522138131	0.0463197878188165	kinase(30)	Mitogen-activated(10)	Mitogen-activated protein kinase kinase kinase 5 OS=Arabidopsis thaliana OX=3702 GN=MAPKKK5 PE=1 SV=1	Mitogen-activated protein kinase kinase kinase YODA OS=Arabidopsis thaliana OX=3702 GN=YDA PE=1 SV=1	Mitogen-activated protein kinase kinase kinase 3 OS=Arabidopsis thaliana OX=3702 GN=MAPKKK3 PE=1 SV=1	Mitogen-activated protein kinase kinase kinase A OS=Dictyostelium discoideum OX=44689 GN=mkkA PE=1 SV=2	Mitogen-activated protein kinase kinase kinase 1a OS=Physcomitrium patens OX=3218 GN=MEKK1a PE=2 SV=2	Mitogen-activated protein kinase kinase kinase 2 OS=Arabidopsis thaliana OX=3702 GN=ANP2 PE=2 SV=1
Soltu.DM.06G029420.1	0.583651662590161	0.0463353948849325	CCR4-associated(6)	factor(6)	Probable CCR4-associated factor 1 homolog 9 OS=Arabidopsis thaliana OX=3702 GN=CAF1-9 PE=2 SV=1	Probable CCR4-associated factor 1 homolog 11 OS=Arabidopsis thaliana OX=3702 GN=CAF1-11 PE=2 SV=1	Probable CCR4-associated factor 1 homolog 7 OS=Arabidopsis thaliana OX=3702 GN=CAF1-7 PE=2 SV=2	Probable CCR4-associated factor 1 homolog 10 OS=Arabidopsis thaliana OX=3702 GN=CAF1-10 PE=2 SV=1	Probable CCR4-associated factor 1 homolog 6 OS=Arabidopsis thaliana OX=3702 GN=CAF1-6 PE=1 SV=1	Probable CCR4-associated factor 1 homolog 2 OS=Arabidopsis thaliana OX=3702 GN=CAF1-2 PE=1 SV=1
Soltu.DM.12G006840.1	0.583221847484594	0.046535615606056	No Hit Found
Soltu.DM.03G025980.1	0.58254665572106	0.0468513710959499	finger(6)	RING-H2(6)	E3 ubiquitin-protein ligase ATL6 OS=Arabidopsis thaliana OX=3702 GN=ATL6 PE=1 SV=2	E3 ubiquitin-protein ligase ATL31 OS=Arabidopsis thaliana OX=3702 GN=ATL31 PE=1 SV=2	RING-H2 finger protein ATL11 OS=Arabidopsis thaliana OX=3702 GN=ATL11 PE=2 SV=2	E3 ubiquitin-protein ligase ATL15 OS=Arabidopsis thaliana OX=3702 GN=ATL15 PE=1 SV=1	E3 ubiquitin-protein ligase ATL9 OS=Arabidopsis thaliana OX=3702 GN=ATL9 PE=1 SV=1	Putative RING-H2 finger protein ATL36 OS=Arabidopsis thaliana OX=3702 GN=ATL36 PE=3 SV=1
Soltu.DM.04G022150.1	0.58217883398441	0.0470240181470507	oxidase(6)	L-ascorbate(6)	L-ascorbate oxidase OS=Cucurbita maxima OX=3661 GN=AAO PE=1 SV=2	L-ascorbate oxidase OS=Cucumis sativus OX=3659 PE=1 SV=1	L-ascorbate oxidase OS=Cucurbita pepo var. melopepo OX=3665 PE=1 SV=1	L-ascorbate oxidase OS=Nicotiana tabacum OX=4097 GN=AAO PE=2 SV=1	L-ascorbate oxidase OS=Brassica rapa subsp. pekinensis OX=51351 GN=AO PE=2 SV=1	L-ascorbate oxidase OS=Arabidopsis thaliana OX=3702 GN=AAO PE=1 SV=1
Soltu.DM.08G008230.1	0.58194971341564	0.0471317884664295	No Hit Found
Soltu.DM.03G032690.1	0.581358822744775	0.0474105260149162	Nudix(7)	hydrolase(7)	Nudix hydrolase 17, mitochondrial OS=Arabidopsis thaliana OX=3702 GN=NUDT17 PE=2 SV=1	Nudix hydrolase 18, mitochondrial OS=Arabidopsis thaliana OX=3702 GN=NUDT18 PE=2 SV=1	Nudix hydrolase 4 OS=Arabidopsis thaliana OX=3702 GN=NUDT4 PE=1 SV=1	Nudix hydrolase 21, chloroplastic OS=Arabidopsis thaliana OX=3702 GN=NUDT21 PE=2 SV=1	Nudix hydrolase 12, mitochondrial OS=Arabidopsis thaliana OX=3702 GN=NUDT12 PE=2 SV=1	Nudix hydrolase 16, mitochondrial OS=Arabidopsis thaliana OX=3702 GN=NUDT16 PE=2 SV=1
Soltu.DM.01G033990.1	0.580278568294488	0.0479231076536626	kinase(10)	receptor-like(8)	Probable receptor-like protein kinase At5g24010 OS=Arabidopsis thaliana OX=3702 GN=At5g24010 PE=1 SV=1	Receptor-like protein kinase THESEUS 1 OS=Arabidopsis thaliana OX=3702 GN=THE1 PE=1 SV=1	Receptor-like protein kinase HERK 1 OS=Arabidopsis thaliana OX=3702 GN=HERK1 PE=1 SV=1	Probable receptor-like protein kinase At5g61350 OS=Arabidopsis thaliana OX=3702 GN=At5g61350 PE=2 SV=1	Probable receptor-like protein kinase At5g59700 OS=Arabidopsis thaliana OX=3702 GN=At5g59700 PE=1 SV=1	Probable receptor-like protein kinase At4g39110 OS=Arabidopsis thaliana OX=3702 GN=At4g39110 PE=3 SV=1
Soltu.DM.03G021250.1	0.580272316016696	0.0479260856731509	No Hit Found
Soltu.DM.08G020430.1	0.57962260407748	0.0482362605798735	oxidase(10)	Ubiquinol(10)	Ubiquinol oxidase 1, mitochondrial OS=Nicotiana tabacum OX=4097 GN=AOX1 PE=1 SV=1	Ubiquinol oxidase 2, mitochondrial OS=Nicotiana tabacum OX=4097 GN=AOX2 PE=1 SV=2	Ubiquinol oxidase 1a, mitochondrial OS=Arabidopsis thaliana OX=3702 GN=AOX1A PE=1 SV=2	Ubiquinol oxidase 1b, mitochondrial OS=Arabidopsis thaliana OX=3702 GN=AOX1B PE=1 SV=1	Ubiquinol oxidase 1, mitochondrial OS=Glycine max OX=3847 GN=AOX1 PE=1 SV=1	Ubiquinol oxidase 1c, mitochondrial OS=Arabidopsis thaliana OX=3702 GN=AOX1C PE=1 SV=1
Soltu.DM.05G004580.1	0.578821987429793	0.0486204181806294	isomerase(10)	Ribose-5-phosphate(7)	Probable ribose-5-phosphate isomerase 1 OS=Arabidopsis thaliana OX=3702 GN=RPI1 PE=1 SV=1	Probable ribose-5-phosphate isomerase 2 OS=Arabidopsis thaliana OX=3702 GN=RPI2 PE=1 SV=1	Probable ribose-5-phosphate isomerase 3, chloroplastic OS=Arabidopsis thaliana OX=3702 GN=RPI3 PE=1 SV=1	Ribose-5-phosphate isomerase A OS=Desulfatibacillum aliphaticivorans OX=218208 GN=rpiA PE=3 SV=1	Ribose-5-phosphate isomerase OS=Plasmodium falciparum (isolate 3D7) OX=36329 GN=PF3D7_0514600 PE=1 SV=1	Ribose-5-phosphate isomerase A OS=Synechococcus sp. (strain JA-3-3Ab) OX=321327 GN=rpiA PE=3 SV=1
Soltu.DM.04G021720.1	0.578455957715398	0.0487967642257123	11(1)	allergen(1)	Pollen-specific protein C13 OS=Zea mays OX=4577 GN=MGS1 PE=2 SV=1	Protein DOWNSTREAM OF FLC OS=Arabidopsis thaliana OX=3702 GN=DFC PE=2 SV=1	Major pollen allergen Lol p 11 OS=Lolium perenne OX=4522 PE=1 SV=1
Soltu.DM.02G031840.1	0.576876256091516	0.0495629972421828	Uncharacterized(2)	At3g28850(1)	Uncharacterized protein At3g28850 OS=Arabidopsis thaliana OX=3702 GN=At3g28850 PE=4 SV=1	Uncharacterized protein At5g39865 OS=Arabidopsis thaliana OX=3702 GN=At5g39865 PE=2 SV=1

## Sheet: ​ Module 7-positively correlate
gene_id	GS	Pvalue
Soltu.DM.09G005710.1	0.864059379255098	0.000289716733083759	Phenylalanine(10)	ammonia-lyase(10)	Phenylalanine ammonia-lyase OS=Solanum lycopersicum OX=4081 GN=PAL5 PE=3 SV=1	Phenylalanine ammonia-lyase 1 OS=Solanum tuberosum OX=4113 GN=PAL-1 PE=3 SV=1	Phenylalanine ammonia-lyase OS=Nicotiana tabacum OX=4097 GN=TPA1 PE=2 SV=1	Phenylalanine ammonia-lyase OS=Solanum lycopersicum OX=4081 GN=PAL PE=2 SV=1	Phenylalanine ammonia-lyase OS=Nicotiana tabacum OX=4097 GN=PALA PE=2 SV=2	Phenylalanine ammonia-lyase OS=Nicotiana tabacum OX=4097 PE=2 SV=1
Soltu.DM.09G017160.1	0.827105674544091	0.000903079002008151	UDP-glycosyltransferase(6)	3-O-glucoside(2)	Anthocyanidin-3-O-glucoside rhamnosyltransferase OS=Petunia hybrida OX=4102 GN=RT PE=2 SV=1	UDP-glycosyltransferase 79A2 OS=Stevia rebaudiana OX=55670 GN=UGT79A2 PE=2 SV=1	UDP-glycosyltransferase 79A6 OS=Glycine max OX=3847 GN=FG2 PE=1 SV=1	UDP-glycosyltransferase 79B6 OS=Arabidopsis thaliana OX=3702 GN=UGT79B6 PE=2 SV=1	UDP-glycosyltransferase 79B30 OS=Glycine max OX=3847 GN=FG3 PE=1 SV=2	UDP-glycosyltransferase 79B30 OS=Glycine max OX=3847 GN=FG3 PE=1 SV=1
Soltu.DM.06G012630.1	0.760310408458264	0.00409869305496554	EXORDIUM-like(4)		Protein EXORDIUM-like 3 OS=Arabidopsis thaliana OX=3702 GN=EXL3 PE=2 SV=1	Protein EXORDIUM-like 5 OS=Arabidopsis thaliana OX=3702 GN=EXL5 PE=2 SV=1	Protein EXORDIUM-like 7 OS=Arabidopsis thaliana OX=3702 GN=EXL7 PE=2 SV=2	Protein EXORDIUM-like 1 OS=Arabidopsis thaliana OX=3702 GN=EXL1 PE=2 SV=1
Soltu.DM.07G003390.1	0.751010366130165	0.00487409510960354	No Hit Found
Soltu.DM.01G041960.1	0.730838468880217	0.00693233120945039	heat(10)	shock(10)	22.7 kDa class IV heat shock protein OS=Pisum sativum OX=3888 GN=HSP22.7 PE=2 SV=1	22.0 kDa heat shock protein OS=Arabidopsis thaliana OX=3702 GN=HSP22.0 PE=2 SV=1	22.0 kDa class IV heat shock protein OS=Glycine max OX=3847 GN=HSP22.0 PE=3 SV=1	23.2 kDa heat shock protein OS=Oryza sativa subsp. japonica OX=39947 GN=HSP23.2 PE=2 SV=2	21.9 kDa heat shock protein OS=Oryza sativa subsp. japonica OX=39947 GN=HSP21.9 PE=2 SV=1	17.8 kDa class I heat shock protein OS=Arabidopsis thaliana OX=3702 GN=HSP17.8 PE=1 SV=1
Soltu.DM.06G004610.1	0.725007320436081	0.00763343197381405	kinase(10)	receptor-like(7)	Receptor-like protein kinase HERK 1 OS=Arabidopsis thaliana OX=3702 GN=HERK1 PE=1 SV=1	Probable receptor-like protein kinase At5g59700 OS=Arabidopsis thaliana OX=3702 GN=At5g59700 PE=1 SV=1	Receptor-like protein kinase THESEUS 1 OS=Arabidopsis thaliana OX=3702 GN=THE1 PE=1 SV=1	Probable receptor-like protein kinase At5g61350 OS=Arabidopsis thaliana OX=3702 GN=At5g61350 PE=2 SV=1	Probable receptor-like protein kinase At5g24010 OS=Arabidopsis thaliana OX=3702 GN=At5g24010 PE=1 SV=1	Probable receptor-like protein kinase At2g39360 OS=Arabidopsis thaliana OX=3702 GN=At2g39360 PE=1 SV=1
Soltu.DM.01G041180.1	0.694260161889959	0.0122434437309577	At4g34215(1)	esterase(1)	Probable carbohydrate esterase At4g34215 OS=Arabidopsis thaliana OX=3702 GN=At4g34215 PE=1 SV=2
Soltu.DM.10G023170.1	0.673510775336004	0.0163476926761091	No Hit Found
Soltu.DM.08G021780.1	0.671052584074358	0.0168934042508927	lectin(10)	kinase(10)	G-type lectin S-receptor-like serine/threonine-protein kinase CES101 OS=Arabidopsis thaliana OX=3702 GN=CES101 PE=2 SV=2	G-type lectin S-receptor-like serine/threonine-protein kinase At1g67520 OS=Arabidopsis thaliana OX=3702 GN=At1g67520 PE=2 SV=3	G-type lectin S-receptor-like serine/threonine-protein kinase At1g11330 OS=Arabidopsis thaliana OX=3702 GN=At1g11330 PE=1 SV=3	G-type lectin S-receptor-like serine/threonine-protein kinase At1g61400 OS=Arabidopsis thaliana OX=3702 GN=At1g61400 PE=3 SV=4	G-type lectin S-receptor-like serine/threonine-protein kinase At4g27290 OS=Arabidopsis thaliana OX=3702 GN=At4g27290 PE=3 SV=4	G-type lectin S-receptor-like serine/threonine-protein kinase At1g61490 OS=Arabidopsis thaliana OX=3702 GN=At1g61490 PE=3 SV=1
Soltu.DM.04G030010.1	0.659617066362807	0.0196094222431375	EXORDIUM-like(3)	PHOSPHATE-INDUCED(2)	Protein PHOSPHATE-INDUCED 1 OS=Nicotiana tabacum OX=4097 GN=PHI-1 PE=2 SV=1	Protein EXORDIUM OS=Arabidopsis thaliana OX=3702 GN=EXO PE=2 SV=1	Protein EXORDIUM-like 1 OS=Arabidopsis thaliana OX=3702 GN=EXL1 PE=2 SV=1	Protein PHOSPHATE-INDUCED 1 homolog OS=Oryza sativa subsp. japonica OX=39947 GN=PHI-1 PE=2 SV=1	Protein EXORDIUM-like 2 OS=Arabidopsis thaliana OX=3702 GN=EXL2 PE=2 SV=1	Protein EXORDIUM-like 4 OS=Arabidopsis thaliana OX=3702 GN=EXL4 PE=2 SV=1
Soltu.DM.09G004310.1	0.658019093009925	0.0200128925206733	No Hit Found
Soltu.DM.09G029640.1	0.651299913055783	0.0217760109213957	Adenosylhomocysteinase(10)		Adenosylhomocysteinase OS=Nicotiana sylvestris OX=4096 GN=SAHH PE=2 SV=1	Adenosylhomocysteinase OS=Nicotiana tabacum OX=4097 GN=SAHH PE=2 SV=1	Adenosylhomocysteinase OS=Solanum lycopersicum OX=4081 GN=SAHH PE=2 SV=1	Adenosylhomocysteinase OS=Catharanthus roseus OX=4058 GN=SAHH PE=2 SV=1	Adenosylhomocysteinase OS=Lupinus luteus OX=3873 GN=SAHH PE=1 SV=1	Adenosylhomocysteinase OS=Petroselinum crispum OX=4043 GN=SAHH PE=2 SV=2
Soltu.DM.05G003180.1	0.648335025186993	0.0225889122137198	No Hit Found
Soltu.DM.10G029250.1	0.641987775732034	0.0244030754885468	Enoyl-[acyl-carrier-protein](10)	reductase(10)	Enoyl-[acyl-carrier-protein] reductase [NADH], chloroplastic OS=Brassica napus OX=3708 PE=1 SV=2	Enoyl-[acyl-carrier-protein] reductase [NADH] 1, chloroplastic OS=Oryza sativa subsp. japonica OX=39947 GN=Os08g0327400 PE=2 SV=1	Enoyl-[acyl-carrier-protein] reductase [NADH], chloroplastic OS=Arabidopsis thaliana OX=3702 GN=MOD1 PE=1 SV=1	Enoyl-[acyl-carrier-protein] reductase [NADH] 2, chloroplastic OS=Oryza sativa subsp. japonica OX=39947 GN=Os09g0277800 PE=2 SV=1	Enoyl-[acyl-carrier-protein] reductase [NADH] FabI OS=Nostoc sp. (strain PCC 7120 / SAG 25.82 / UTEX 2576) OX=103690 GN=fabI PE=3 SV=2	Enoyl-[acyl-carrier-protein] reductase [NADH] FabI OS=Aquifex aeolicus (strain VF5) OX=224324 GN=fabI PE=1 SV=2
Soltu.DM.02G019320.1	0.641918371382255	0.024423478301198	Uncharacterized(1)	At5g39570(1)	Uncharacterized protein At5g39570 OS=Arabidopsis thaliana OX=3702 GN=At5g39570 PE=1 SV=1
Soltu.DM.01G042410.1	0.638960838062522	0.025304457025781	No Hit Found
Soltu.DM.04G035720.1	0.635995471749575	0.0262106577060328	ribosomal(10)	Large(10)	Large ribosomal subunit protein bL31c OS=Spinacia oleracea OX=3562 GN=RPL31 PE=1 SV=2	Large ribosomal subunit protein bL31c OS=Arabidopsis thaliana OX=3702 GN=RPL31 PE=2 SV=1	Large ribosomal subunit protein bL31 OS=Thermosynechococcus vestitus (strain NIES-2133 / IAM M-273 / BP-1) OX=197221 GN=rpmE PE=3 SV=1	Large ribosomal subunit protein bL31 OS=Synechococcus elongatus (strain ATCC 33912 / PCC 7942 / FACHB-805) OX=1140 GN=rpmE PE=3 SV=1	Large ribosomal subunit protein bL31 OS=Synechococcus sp. (strain ATCC 27144 / PCC 6301 / SAUG 1402/1) OX=269084 GN=rpmE PE=3 SV=1	Large ribosomal subunit protein bL31 OS=Nostoc punctiforme (strain ATCC 29133 / PCC 73102) OX=63737 GN=rpmE PE=3 SV=1
Soltu.DM.03G025820.1	0.630977220179053	0.0277973550009621	No Hit Found
Soltu.DM.03G021240.1	0.629419547665079	0.0283036638445639	No Hit Found
Soltu.DM.01G047020.1	0.627030254198388	0.029093165084108	kinase(1)	Receptor-like(1)	Calmodulin-binding receptor kinase CaMRLK OS=Arabidopsis thaliana OX=3702 GN=CAMRLK PE=1 SV=1	Receptor-like protein 7 OS=Arabidopsis thaliana OX=3702 GN=RLP7 PE=3 SV=2
Soltu.DM.01G027640.1	0.625589197247535	0.0295769400226206	chloroplastic(1)	19(1)	Thylakoid lumenal 19 kDa protein, chloroplastic OS=Arabidopsis thaliana OX=3702 GN=At3g63540 PE=1 SV=2
Soltu.DM.05G026820.1	0.624174452038897	0.0300574912823936	transcription(10)	GATA(10)	GATA transcription factor 8 OS=Arabidopsis thaliana OX=3702 GN=GATA8 PE=1 SV=1	GATA transcription factor 5 OS=Arabidopsis thaliana OX=3702 GN=GATA5 PE=2 SV=1	GATA transcription factor 11 OS=Arabidopsis thaliana OX=3702 GN=GATA11 PE=2 SV=1	GATA transcription factor 9 OS=Arabidopsis thaliana OX=3702 GN=GATA9 PE=2 SV=1	GATA transcription factor 6 OS=Arabidopsis thaliana OX=3702 GN=GATA6 PE=2 SV=1	GATA transcription factor 10 OS=Arabidopsis thaliana OX=3702 GN=GATA10 PE=1 SV=1
Soltu.DM.03G036400.1	0.611867278543415	0.0344777734786413	No Hit Found
Soltu.DM.11G019050.1	0.607450599192484	0.0361718004823478	F-box(3)	At2g32560(1)	F-box protein At2g26850 OS=Arabidopsis thaliana OX=3702 GN=At2g26850 PE=2 SV=1	F-box protein At2g32560 OS=Arabidopsis thaliana OX=3702 GN=At2g32560 PE=2 SV=1	F-box protein At2g41170 OS=Arabidopsis thaliana OX=3702 GN=At2g41170 PE=2 SV=1
Soltu.DM.07G020310.1	0.606598873929968	0.0365051897622953	Monothiol(3)	Glutaredoxin-C9(2)	Glutaredoxin-C9 OS=Arabidopsis thaliana OX=3702 GN=GRXC9 PE=1 SV=1	Monothiol glutaredoxin-S5 OS=Oryza sativa subsp. japonica OX=39947 GN=GRXS5 PE=2 SV=1	Monothiol glutaredoxin-S9 OS=Oryza sativa subsp. japonica OX=39947 GN=GRXS9 PE=3 SV=1	Glutaredoxin-C9 OS=Oryza sativa subsp. japonica OX=39947 GN=GRXC9 PE=3 SV=1	Monothiol glutaredoxin-S3 OS=Oryza sativa subsp. japonica OX=39947 GN=GRXS3 PE=2 SV=1	Glutaredoxin-C1 OS=Oryza sativa subsp. japonica OX=39947 GN=GRXC1 PE=3 SV=1
Soltu.DM.11G024660.1	0.605972514470484	0.0367517598534159	STRICTOSIDINE(7)	SYNTHASE-LIKE(7)	Protein STRICTOSIDINE SYNTHASE-LIKE 3 OS=Arabidopsis thaliana OX=3702 GN=SSL3 PE=2 SV=1	Protein STRICTOSIDINE SYNTHASE-LIKE 10 OS=Arabidopsis thaliana OX=3702 GN=SSL10 PE=2 SV=1	Protein STRICTOSIDINE SYNTHASE-LIKE 13 OS=Arabidopsis thaliana OX=3702 GN=SSL13 PE=1 SV=1	Protein STRICTOSIDINE SYNTHASE-LIKE 8 OS=Arabidopsis thaliana OX=3702 GN=SSL8 PE=2 SV=1	Protein STRICTOSIDINE SYNTHASE-LIKE 9 OS=Arabidopsis thaliana OX=3702 GN=SSL9 PE=2 SV=1	Protein STRICTOSIDINE SYNTHASE-LIKE 1 OS=Arabidopsis thaliana OX=3702 GN=SSL1 PE=3 SV=1
Soltu.DM.06G009850.1	0.599934739971432	0.0391898309462901	ribosomal(10)	Large(10)	Large ribosomal subunit protein uL3c (Fragment) OS=Nicotiana tabacum OX=4097 GN=RPL3 PE=2 SV=1	Large ribosomal subunit protein uL3c OS=Arabidopsis thaliana OX=3702 GN=RPL3A PE=2 SV=1	Large ribosomal subunit protein uL3c OS=Spinacia oleracea OX=3562 GN=RPL3 PE=1 SV=2	Large ribosomal subunit protein uL3 OS=Synechococcus sp. (strain ATCC 27264 / PCC 7002 / PR-6) OX=32049 GN=rplC PE=3 SV=1	Large ribosomal subunit protein uL3 OS=Gloeothece citriformis (strain PCC 7424) OX=65393 GN=rplC PE=3 SV=1	Large ribosomal subunit protein uL3 OS=Acaryochloris marina (strain MBIC 11017) OX=329726 GN=rplC PE=3 SV=1
Soltu.DM.08G002310.1	0.598857134197189	0.039636768107801	glycosyltransferase(10)	xyloglucan(9)	Probable xyloglucan glycosyltransferase 5 OS=Arabidopsis thaliana OX=3702 GN=CSLC5 PE=1 SV=1	Probable xyloglucan glycosyltransferase 8 OS=Arabidopsis thaliana OX=3702 GN=CSLC8 PE=2 SV=1	Probable xyloglucan glycosyltransferase 3 OS=Oryza sativa subsp. japonica OX=39947 GN=CSLC3 PE=2 SV=1	Probable xyloglucan glycosyltransferase 2 OS=Oryza sativa subsp. japonica OX=39947 GN=CSLC2 PE=2 SV=2	Probable xyloglucan glycosyltransferase 2 OS=Oryza sativa subsp. indica OX=39946 GN=CSLC2 PE=2 SV=1	Xyloglucan glycosyltransferase 4 OS=Arabidopsis thaliana OX=3702 GN=CSLC4 PE=1 SV=1
Soltu.DM.03G033570.1	0.597074417158304	0.0403840882198474	Peptidyl-prolyl(10)	cis-trans(10)	Peptidyl-prolyl cis-trans isomerase FKBP17-2, chloroplastic OS=Arabidopsis thaliana OX=3702 GN=FKBP17-2 PE=1 SV=1	Peptidyl-prolyl cis-trans isomerase FKBP17-3, chloroplastic OS=Arabidopsis thaliana OX=3702 GN=FKBP17-3 PE=2 SV=1	Peptidyl-prolyl cis-trans isomerase FKBP16-4, chloroplastic OS=Arabidopsis thaliana OX=3702 GN=FKBP16-4 PE=1 SV=1	Peptidyl-prolyl cis-trans isomerase FKBP15-3 OS=Arabidopsis thaliana OX=3702 GN=FKBP15-3 PE=2 SV=1	Peptidyl-prolyl cis-trans isomerase FKBP53 OS=Arabidopsis thaliana OX=3702 GN=FKBP53 PE=1 SV=1	Peptidyl-prolyl cis-trans isomerase FKBP16-1, chloroplastic OS=Arabidopsis thaliana OX=3702 GN=FKBP16-1 PE=2 SV=1
Soltu.DM.02G002090.1	0.591082736543503	0.0429691699742008	nucleotide(8)	transporter(8)	Equilibrative nucleotide transporter 3 OS=Arabidopsis thaliana OX=3702 GN=ENT3 PE=1 SV=1	Equilibrative nucleotide transporter 5 OS=Arabidopsis thaliana OX=3702 GN=ENT5 PE=2 SV=1	Equilibrative nucleotide transporter 6 OS=Arabidopsis thaliana OX=3702 GN=ENT6 PE=1 SV=1	Equilibrative nucleotide transporter 4 OS=Arabidopsis thaliana OX=3702 GN=ENT4 PE=1 SV=1	Equilibrative nucleotide transporter 2 OS=Arabidopsis thaliana OX=3702 GN=ENT2 PE=2 SV=1	Equilibrative nucleotide transporter 7 OS=Arabidopsis thaliana OX=3702 GN=ENT7 PE=1 SV=1
Soltu.DM.01G018420.1	0.590165995922243	0.0433747774548093	ribosomal(10)	Small(10)	Small ribosomal subunit protein bS1c OS=Spinacia oleracea OX=3562 GN=RPS1 PE=1 SV=1	Small ribosomal subunit protein bS1c OS=Arabidopsis thaliana OX=3702 GN=RPS1 PE=1 SV=1	Small ribosomal subunit protein bS1 OS=Synechococcus sp. (strain ATCC 27144 / PCC 6301 / SAUG 1402/1) OX=269084 GN=rpsA PE=1 SV=4	Small ribosomal subunit protein bS1A OS=Synechocystis sp. (strain PCC 6803 / Kazusa) OX=1111708 GN=rps1A PE=3 SV=1	Small ribosomal subunit protein bS1c OS=Neopyropia yezoensis OX=2788 GN=rps1 PE=3 SV=2	Small ribosomal subunit protein bS1B OS=Synechocystis sp. (strain PCC 6803 / Kazusa) OX=1111708 GN=rps1b PE=3 SV=1
Soltu.DM.07G002400.1	0.588465959454693	0.0441341107664532	Transmembrane(10)	superfamily(10)	Transmembrane 9 superfamily member 11 OS=Arabidopsis thaliana OX=3702 GN=TMN11 PE=2 SV=1	Transmembrane 9 superfamily member 12 OS=Arabidopsis thaliana OX=3702 GN=TMN12 PE=2 SV=1	Transmembrane 9 superfamily member 9 OS=Arabidopsis thaliana OX=3702 GN=TMN9 PE=2 SV=1	Transmembrane 9 superfamily member 8 OS=Arabidopsis thaliana OX=3702 GN=TMN8 PE=2 SV=1	Transmembrane 9 superfamily member 10 OS=Arabidopsis thaliana OX=3702 GN=TMN10 PE=2 SV=1	Transmembrane 9 superfamily member 7 OS=Arabidopsis thaliana OX=3702 GN=TMN7 PE=2 SV=1
Soltu.DM.10G001100.1	0.587896242413824	0.0443906685163021	Fasciclin-like(10)	arabinogalactan(10)	Fasciclin-like arabinogalactan protein 1 OS=Arabidopsis thaliana OX=3702 GN=FLA1 PE=1 SV=1	Fasciclin-like arabinogalactan protein 2 OS=Arabidopsis thaliana OX=3702 GN=FLA2 PE=2 SV=1	Fasciclin-like arabinogalactan protein 10 OS=Arabidopsis thaliana OX=3702 GN=FLA10 PE=2 SV=1	Fasciclin-like arabinogalactan protein 8 OS=Arabidopsis thaliana OX=3702 GN=FLA8 PE=2 SV=1	Fasciclin-like arabinogalactan protein 4 OS=Arabidopsis thaliana OX=3702 GN=FLA4 PE=1 SV=1	Fasciclin-like arabinogalactan protein 14 OS=Arabidopsis thaliana OX=3702 GN=FLA14 PE=2 SV=1
Soltu.DM.02G017060.1	0.587526146318858	0.0445578958834566	DnaJ(9)	homolog(9)	DnaJ protein homolog 1 OS=Drosophila melanogaster OX=7227 GN=DnaJ-1 PE=1 SV=3	DnaJ homolog subfamily B member 4 OS=Mus musculus OX=10090 GN=Dnajb4 PE=1 SV=1	DnaJ homolog subfamily B member 1 OS=Mus musculus OX=10090 GN=Dnajb1 PE=1 SV=3	DnaJ homolog subfamily B member 4 OS=Pongo abelii OX=9601 GN=DNAJB4 PE=2 SV=1	DnaJ homolog subfamily B member 4 OS=Homo sapiens OX=9606 GN=DNAJB4 PE=1 SV=1	DnaJ homolog subfamily B member 13 OS=Mus musculus OX=10090 GN=Dnajb13 PE=1 SV=1
Soltu.DM.07G023030.1	0.58735263820611	0.0446364483867421	ribosomal(10)	Large(10)	Large ribosomal subunit protein uL4c OS=Nicotiana tabacum OX=4097 GN=RPL4 PE=2 SV=1	Large ribosomal subunit protein uL4c OS=Arabidopsis thaliana OX=3702 GN=RPL4 PE=2 SV=2	Large ribosomal subunit protein uL4c OS=Spinacia oleracea OX=3562 GN=RPL4 PE=1 SV=1	Large ribosomal subunit protein uL4 OS=Trichodesmium erythraeum (strain IMS101) OX=203124 GN=rplD PE=3 SV=1	Large ribosomal subunit protein uL4 OS=Cyanothece sp. (strain PCC 7425 / ATCC 29141) OX=395961 GN=rplD PE=3 SV=1	Large ribosomal subunit protein uL4 OS=Thermosynechococcus vestitus (strain NIES-2133 / IAM M-273 / BP-1) OX=197221 GN=rplD PE=3 SV=1
Soltu.DM.10G000220.1	0.57790025379501	0.0490653510515251	No Hit Found
Soltu.DM.07G013820.1	0.577642329446733	0.0491903654939557	UDP-glycosyltransferase(8)	3-O-glucosyltransferase(2)	UDP-glycosyltransferase 71K1 OS=Malus domestica OX=3750 GN=UGT71K1 PE=1 SV=1	UDP-glycosyltransferase 71K3 OS=Fragaria ananassa OX=3747 GN=UGT71K3 PE=1 SV=1	UDP-glycosyltransferase 71K2 OS=Pyrus communis OX=23211 GN=UGT71K2 PE=1 SV=1	UDP-glucose flavonoid 3-O-glucosyltransferase 6 OS=Fragaria ananassa OX=3747 GN=GT6 PE=1 SV=1	Putative UDP-glucose flavonoid 3-O-glucosyltransferase 3 OS=Fragaria ananassa OX=3747 GN=GT3 PE=2 SV=1	UDP-glycosyltransferase 71A15 OS=Malus domestica OX=3750 GN=UGT71A15 PE=1 SV=1

## Sheet:  Module 5-negatively correlated
gene_id	GS	Pvalue
Soltu.DM.10G005300.1	-0.729893	0.00704264145000258
Soltu.DM.09G006620.1	-0.706205	0.0102589551437466
Soltu.DM.05G006120.1	-0.700334	0.0112018564334463
Soltu.DM.09G002310.1	-0.698451	0.0115173690591458
Soltu.DM.01G025870.1	-0.682214	0.014519353562821
Soltu.DM.11G001660.1	-0.675493	0.015917212896744
Soltu.DM.10G023400.1	-0.654998	0.0207921435230549
Soltu.DM.12G005300.1	-0.609667	0.0353143020723681
Soltu.DM.09G027410.1	-0.606529	0.0365325083860544

## Sheet:  Module 7-negatively correlated
gene_id	GS	Pvalue
Soltu.DM.03G013790.1	-0.771694	0.00328113997113642
Soltu.DM.07G006770.1	-0.741388	0.00578801257042263
Soltu.DM.06G024670.1	-0.73034	0.00699029554388268
Soltu.DM.12G021450.1	-0.66925	0.0173020358321391
Soltu.DM.02G026580.1	-0.659246	0.0197025094448139
Soltu.DM.06G006540.1	-0.641336	0.0245951650224027
Soltu.DM.12G024350.1	-0.639534	0.0251319874578666
Soltu.DM.10G026450.1	-0.63612	0.0261720178920935
Soltu.DM.07G020680.1	-0.631415	0.0276562636816277
Soltu.DM.02G006890.1	-0.630405	0.0279826762562372
Soltu.DM.05G015710.1	-0.620731	0.0312507550236534
Soltu.DM.02G020660.1	-0.619379	0.0317280440558757
Soltu.DM.10G013440.2	-0.611244	0.0347133368944377
Soltu.DM.06G023670.1	-0.610192	0.0351134194095838
Soltu.DM.08G012390.1	-0.605244	0.0370400421471935
Soltu.DM.11G019690.1	-0.599296	0.0394542692772824
Soltu.DM.07G015680.1	-0.596627	0.0405730390487302
Soltu.DM.02G018920.1	-0.592104	0.0425206257646713
Soltu.DM.03G026780.1	-0.585732	0.045374757658298
Soltu.DM.04G018610.1	-0.577376	0.0493198603095643
