# Supplementary material for: The Anthocyanin Composition and Key Regulatory Genes Underlying the Color Variation Between Potato Tuber Bud Eyes and Periderm
Source: Plants (Basel). 2026 Jan 11;15(2):226. doi: 10.3390/plants15020226 (PMC12845459; doi:10.3390/plants15020226)
Supplement: Supplementary file 1 [file plants-15-00226-s001.zip › Talbe S3. The FPKM of 28 module genes in Figure 4.xls]

## Sheet: FPKM
Gene ID	X12-S	X12-B	X36-B	X36-S	module	gene_name
Soltu.DM.01G050150.1	23.4299	51.7397	14.3125	20.677	5+	GATA5
Soltu.DM.02G016660.1	15.2045	58.9337	2.96434	11.5656	5+	PTI5
Soltu.DM.02G026580.1	25.5705	18.9546	26.7462	17.8251	7-	Elongation factor
Soltu.DM.02G034250.1	96.4991	148.94	107.671	138.658	5+	Peroxidase51
Soltu.DM.03G014050.1	1.71329	7.75607	1.61043	3.43425	5+	MYB14
Soltu.DM.04G029170.1	62.0781	99.9868	45.475	75.1522	5+	RAP2-4
Soltu.DM.04G034270.1	4.37039	19.4972	3.18903	14.7335	5+	MYB77
Soltu.DM.05G006900.1	11.3648	30.8709	7.05096	11.152	5+	Glycosyltransferase92
Soltu.DM.05G023610.1	67.1964	179.459	18.9741	168.493	5+	Chalcone synthase 2
Soltu.DM.05G026820.1	4.61376	12.0178	11.7969	20.025	7+	GATA8
Soltu.DM.06G006540.1	493.024	374.455	478.016	396.376	7-	Elongation factor
Soltu.DM.06G019590.1	3.62646	14.2122	3.67727	12.0453	5+	ERF003
Soltu.DM.06G024270.1	12.7447	39.6382	7.99392	22.4074	5+	WRKY40
Soltu.DM.07G013820.1	9.98364	15.5931	12.6956	18.9418	7+	UDP-glycosyltransferase
Soltu.DM.08G000700.1	3.60378	9.06607	6.96346	9.10862	5+	glycosyltransferase
Soltu.DM.08G020430.1	84.2944	155.619	33.9946	77.2338	5+	oxidase
Soltu.DM.08G028850.1	1.41887	8.0088	0.767193	2.46696	5+	WRKY53
Soltu.DM.09G001310.1	3.9627	9.35924	1.79521	4.28991	5+	S-transferase
Soltu.DM.09G002310.1	18.0833	11.9903	19.6548	13.5752	5-	RING-H2
Soltu.DM.09G005710.1	60.3827	114.208	74.6256	126.58	7+	Phenylalanine
Soltu.DM.09G006620.1	23.4551	16.027	21.3912	19.5476	5-	Zinc finger
Soltu.DM.09G009490.1	3.43924	14.0263	2.16491	4.19222	5+	WRKY24
Soltu.DM.09G017160.1	61.3786	137.757	44.3758	178.879	7+	UDP-glycosyltransferase
Soltu.DM.09G024030.1	6.62955	14.0522	4.83308	8.51546	5+	carboxylesterase
Soltu.DM.10G005300.1	27.9264	13.9043	33.2788	19.9602	5-	bHLH14
Soltu.DM.10G005730.1	9.31853	51.0283	6.12149	17.1091	5+	enzyme
Soltu.DM.11G024660.1	19.4598	27.9444	29.9027	42.2525	7+	STRICTOSIDINE
Soltu.DM.12G027920.1	21.7003	187.525	31.6897	93.2353	5+	UDP-glucuronate
